# Supplementary material for: Synthesis and crystal structure of poly[(3-amino-1,2,4-triazole)(μ3-1H-benzimidazole-5,6-di­carboxyl­ato)cobalt(II)]
Source: Acta Crystallogr E Crystallogr Commun. 2021 Jun 15;77(Pt 7):714–7. doi: 10.1107/S2056989021005867 (PMC8382063; doi:10.1107/S2056989021005867)
Supplement: Supplementary file 1 [file e-77-00714-sup1.cif]

##############################################################################
#                                                                            #
# This CIF contains the data in a paper accepted for publication in          #
# Acta Crystallographica Section E. It conforms to the requirements of       #
# Notes for Authors for Acta Crystallographica Section E, and has been       #
# peer reviewed under the auspices of the IUCr Commission on Journals.       #
#                                                                            #
# Full details of the Crystallographic Information File format               #
# are given in the paper "The Crystallographic Information File (CIF):       #
# a New Standard Archive File for Crystallography" by S. R. Hall, F. H.      #
# Allen and I. D. Brown [Acta Cryst. (1991), A47, 655-685].                  #
#                                                                            #
# The current version of the core CIF dictionary is obtainable from          #
# ftp://ftp.iucr.org/pub/cif_core.dic.                                       #
#                                                                            #
# Software is freely available for graphical display of the structure(s)     #
# in this CIF. For information consult the CIF software page                 #
# http://www.iucr.org/resources/cif/software.                                #
#                                                                            #
# This file may be used for bona fide research purposes within the           #
# scientific community so long as proper attribution is given to the journal # 
# article from which it was obtained.                                        #
#                                                                            #
##############################################################################
data_I
_audit_creation_method
;
Olex2 1.3-alpha
(compiled 2019.04.25 svn.r3594 for OlexSys, GUI svn.r5751)
;
_journal_date_recd_electronic     2021-04-29
_journal_date_accepted     2021-06-06
_journal_name_full     'Acta Crystallographica, Section E'
_journal_year     2021
_journal_volume     77
_journal_issue      7
_journal_page_first     714
_journal_page_last     717
_journal_paper_category     GM
_journal_paper_doi     10.1107/S2056989021005867
_journal_coeditor_code     DJ2027
_publ_contact_author_name     'Xue-Qian Wu'
_publ_contact_author_address
;
Beijing Key Laboratory for Green Catalysis and Separation
and Department of Environmental Chemical Engineering
Faculty of Environment and Life, Beijing University of Technology, Beijing
100124, P. R. China
;
_publ_contact_author_email     'wuxueqiansnail@emails.bjut.edu.cn'
_publ_contact_author_fax     ?
_publ_contact_author_phone     ?
_publ_section_title
;\
Synthesis and crystal structure of
poly[(3-amino-1,2,4-triazole)(\m~3~-1<i>H</i>-benzimidazole-5,6-\
dicarboxylato)cobalt(II)]
;
_publ_section_title_footnote     .
loop_
    _publ_author_name
    _publ_author_footnote
    _publ_author_address
    'Zhao, Chen' .
;\
Beijing Key Laboratory for Green Catalysis and Separation \
and Department of Environmental Chemical Engineering
Faculty of Environment and Life, Beijing University of Technology,
Beijing 100124, People's Republic of  China
;
    'Li, Yi' .
;\
Beijing Key Laboratory for Green Catalysis and Separation \
and Department of Environmental Chemical Engineering
Faculty of Environment and Life, Beijing University of Technology,
Beijing 100124, People's Republic of  China
;
    'Xiao, Jin-Sheng' .
;\
Beijing Key Laboratory for Green Catalysis and Separation \
and Department of Environmental Chemical Engineering
Faculty of Environment and Life, Beijing University of Technology,
Beijing 100124, People's Republic of  China
;
    'Zhang, Peng-Dan' .
;\
Beijing Key Laboratory for Green Catalysis and Separation \
and Department of Environmental Chemical Engineering
Faculty of Environment and Life, Beijing University of Technology,
Beijing 100124, People's Republic of  China
;
    'Wu, Xue-Qian' .
;\
Beijing Key Laboratory for Green Catalysis and Separation \
and Department of Environmental Chemical Engineering
Faculty of Environment and Life, Beijing University of Technology,
Beijing 100124, People's Republic of  China
;
    'Chen, Qiang' .
;\
Beijing Key Laboratory for Green Catalysis and Separation \
and Department of Environmental Chemical Engineering
Faculty of Environment and Life, Beijing University of Technology,
Beijing 100124, People's Republic of  China
;
_publ_section_synopsis
;
The structure of the title coordination polymer is determined by multiple
hydrogen-bonding interactions. In the crystal, two ligands coordinate with the
metal centre, generating chains, which are further connected with each other
<i>via</i> N---H...O hydrogen bonds, and expanded into the final framework
through additional N---H...O hydrogen bonds.
;
_chemical_name_systematic
;\
Poly[(3-amino-1,2,4-triazole)(\m~3~-1<i>H</i>-benzimidazole-\
5,6-dicarboxylato)cobalt(II)]
;
_chemical_name_common     ?
_chemical_formula_moiety     'C11 H8 Co N6 O4'
_chemical_formula_sum     'C11 H8 Co N6 O4'
_chemical_formula_iupac     '[Co (C9 H4 N2 O4) (C2 H4 N4)]'
_chemical_formula_weight     347.16
_chemical_melting_point     ?
_space_group_crystal_system     monoclinic
_space_group_name_H-M_alt     'P 1 21/c 1'
_space_group_name_Hall     '-P 2ybc'
loop_
    _space_group_symop_operation_xyz
    'x, y, z'
    '-x, y+1/2, -z+1/2'
    '-x, -y, -z'
    'x, -y-1/2, z-1/2'
_cell_length_a     13.3368(8)
_cell_length_b     6.8727(4)
_cell_length_c     13.6015(10)
_cell_angle_alpha     90
_cell_angle_beta     103.478(7)
_cell_angle_gamma     90
_cell_volume     1212.38(14)
_cell_formula_units_Z     4
_cell_measurement_reflns_used     1697
_cell_measurement_theta_min     4.2620
_cell_measurement_theta_max     26.7370
_cell_measurement_temperature     279(2)
_exptl_crystal_description     block
_exptl_crystal_colour     'purple'
_exptl_crystal_size_max     0.06
_exptl_crystal_size_mid     0.05
_exptl_crystal_size_min     0.04
_exptl_crystal_density_diffrn     1.902
_exptl_crystal_density_meas     ?
_exptl_crystal_density_method     ?
_exptl_crystal_F_000     700
_exptl_absorpt_coefficient_mu     1.448
_exptl_absorpt_correction_type     multi-scan
_exptl_absorpt_process_details
;
(CrysAlis PRO; Rigaku OD, 2018)
;
_exptl_absorpt_correction_T_min     0.97909
_exptl_absorpt_correction_T_max     1.00000
_diffrn_ambient_temperature     279(2)
_diffrn_source     ?
_diffrn_radiation_type     MoK\a
_diffrn_radiation_wavelength     0.71073
_diffrn_radiation_monochromator     graphite
_diffrn_measurement_device_type
           'Rigaku Oxford Diffraction SuperNova, Dual, Cu at home/near, AtlasS2'
_diffrn_measurement_method     'phi and omega scans'
_diffrn_detector_area_resol_mean     10.3376
_diffrn_reflns_number     5618
_diffrn_reflns_av_R_equivalents     0.0461
_diffrn_reflns_av_unetI/netI     0.0691
_diffrn_reflns_theta_min     3.341
_diffrn_reflns_theta_max     26.366
_diffrn_reflns_theta_full     25.242
_diffrn_measured_fraction_theta_max     0.998
_diffrn_measured_fraction_theta_full     0.998
_diffrn_reflns_limit_h_min     -14
_diffrn_reflns_limit_h_max     16
_diffrn_reflns_limit_k_min     -8
_diffrn_reflns_limit_k_max     8
_diffrn_reflns_limit_l_min     -17
_diffrn_reflns_limit_l_max     12
_diffrn_standards_number     ?
_diffrn_standards_interval_count     ?
_diffrn_standards_interval_time     ?
_diffrn_standards_decay_%     ?
_refine_special_details     ?
_reflns_number_total     2475
_reflns_number_gt     1839
_reflns_threshold_expression     'I > 2\s(I)'
_refine_ls_structure_factor_coef     Fsqd
_refine_ls_matrix_type     full
_refine_ls_R_factor_all     0.0712
_refine_ls_R_factor_gt     0.0468
_refine_ls_wR_factor_gt     0.0862
_refine_ls_wR_factor_ref     0.0978
_refine_ls_goodness_of_fit_ref     1.027
_refine_ls_restrained_S_all     1.027
_refine_ls_number_reflns     2475
_refine_ls_number_parameters     199
_refine_ls_number_restraints     0
_refine_ls_hydrogen_treatment     constr
_refine_ls_weighting_scheme     calc
_refine_ls_weighting_details
              'w=1/[\s^2^(Fo^2^)+(0.0319P)^2^+0.6634P] where P=(Fo^2^+2Fc^2^)/3'
_atom_sites_solution_hydrogens     geom
_atom_sites_solution_primary     dual
_atom_sites_solution_secondary     ?
_refine_ls_shift/su_max     0.001
_refine_ls_shift/su_mean     0.000
_refine_diff_density_max     0.454
_refine_diff_density_min     -0.434
_refine_ls_extinction_method     none
_refine_ls_extinction_coef     .
loop_
    _atom_type_symbol
    _atom_type_description
    _atom_type_scat_dispersion_real
    _atom_type_scat_dispersion_imag
    _atom_type_scat_source
    'C' 'C' 0.0033 0.0016
                         'International Tables Vol C Tables 4.2.6.8 and 6.1.1.4'
    'H' 'H' 0.0000 0.0000
                         'International Tables Vol C Tables 4.2.6.8 and 6.1.1.4'
    'Co' 'Co' 0.3494 0.9721
                         'International Tables Vol C Tables 4.2.6.8 and 6.1.1.4'
    'N' 'N' 0.0061 0.0033
                         'International Tables Vol C Tables 4.2.6.8 and 6.1.1.4'
    'O' 'O' 0.0106 0.0060
                         'International Tables Vol C Tables 4.2.6.8 and 6.1.1.4'
_computing_data_collection
;
CrysAlisPro (Rigaku OD, 2018)
;
_computing_cell_refinement
;
CrysAlisPro (Rigaku OD, 2018)
;
_computing_data_reduction
;
CrysAlisPro (Rigaku OD, 2018)
;
_computing_structure_solution
;
SHELXT (Sheldrick, 2015a)
;
_computing_structure_refinement
;
SHELXL (Sheldrick, 2015b)
;
_computing_molecular_graphics
;
<i>OLEX2</i> (Dolomanov <i>et al.</i>,  2009)
;
_computing_publication_material
;
<i>OLEX2</i> (Dolomanov <i>et al.</i>,  2009)
;
loop_
    _atom_site_type_symbol
    _atom_site_label
    _atom_site_fract_x
    _atom_site_fract_y
    _atom_site_fract_z
    _atom_site_U_iso_or_equiv
    _atom_site_adp_type
    _atom_site_calc_flag
    _atom_site_occupancy
    _atom_site_disorder_assembly
    _atom_site_disorder_group
    Co Co1 0.75360(3) 0.69451(6) 0.52745(4) 0.02172(16) Uani d 1 . .
    O O2 0.76917(18) -0.1847(3) 0.40067(19) 0.0298(6) Uani d 1 . .
    O O1 0.74157(18) 0.0171(3) 0.27211(19) 0.0303(6) Uani d 1 . .
    O O4 0.66113(18) 0.4785(3) 0.4920(2) 0.0328(6) Uani d 1 . .
    O O3 0.77486(18) 0.2754(4) 0.4537(2) 0.0418(7) Uani d 1 . .
    N N2 0.3154(2) 0.1240(4) 0.3922(2) 0.0203(6) Uani d 1 . .
    N N1 0.3399(2) -0.1552(4) 0.3188(2) 0.0254(7) Uani d 1 . .
    H H1 0.326047 -0.266046 0.289464 0.030 Uiso calc 1 . .
    N N4 0.9004(2) 0.6928(4) 0.6053(2) 0.0264(7) Uani d 1 . .
    C C4 0.6862(3) 0.3188(5) 0.4544(3) 0.0216(8) Uani d 1 . .
    C C7 0.4351(2) -0.0655(5) 0.3432(2) 0.0197(7) Uani d 1 . .
    C C6 0.4188(2) 0.1110(5) 0.3892(2) 0.0190(7) Uani d 1 . .
    C C8 0.5319(2) -0.1215(5) 0.3322(3) 0.0223(8) Uani d 1 . .
    H H8 0.541882 -0.239926 0.302707 0.027 Uiso calc 1 . .
    N N3 1.0667(2) 0.7206(5) 0.6511(3) 0.0402(9) Uani d 1 . .
    H H3 1.129713 0.736543 0.647408 0.048 Uiso calc 1 . .
    C C1 0.7158(3) -0.0546(5) 0.3456(3) 0.0210(8) Uani d 1 . .
    C C3 0.5986(2) 0.1848(5) 0.4132(2) 0.0205(7) Uani d 1 . .
    C C9 0.2731(3) -0.0376(5) 0.3493(3) 0.0254(8) Uani d 1 . .
    H H9 0.203572 -0.067057 0.340978 0.031 Uiso calc 1 . .
    C C2 0.6129(2) 0.0051(5) 0.3665(2) 0.0198(7) Uani d 1 . .
    C C5 0.5008(2) 0.2361(5) 0.4240(3) 0.0215(8) Uani d 1 . .
    H H5 0.490570 0.353422 0.454314 0.026 Uiso calc 1 . .
    N N5 1.0361(2) 0.6888(5) 0.7393(3) 0.0449(9) Uani d 1 . .
    N N6 0.9921(3) 0.7490(5) 0.4760(3) 0.0491(10) Uani d 1 . .
    H H6A 1.051093 0.765185 0.461830 0.059 Uiso calc 1 . .
    H H6B 0.936808 0.749236 0.428430 0.059 Uiso calc 1 . .
    C C10 0.9863(3) 0.7234(5) 0.5721(3) 0.0300(9) Uani d 1 . .
    C C11 0.9367(3) 0.6734(6) 0.7073(3) 0.0380(10) Uani d 1 . .
    H H11 0.893449 0.650912 0.750793 0.046 Uiso calc 1 . .
loop_
    _atom_site_aniso_label
    _atom_site_aniso_U_11
    _atom_site_aniso_U_22
    _atom_site_aniso_U_33
    _atom_site_aniso_U_12
    _atom_site_aniso_U_13
    _atom_site_aniso_U_23
    Co1 0.0156(3) 0.0225(3) 0.0273(3) -0.0014(2) 0.00539(19) -0.0020(2)
    O2 0.0248(13) 0.0346(14) 0.0315(15) 0.0118(12) 0.0097(11) 0.0126(12)
    O1 0.0273(14) 0.0316(14) 0.0369(16) 0.0087(12) 0.0178(12) 0.0121(12)
    O4 0.0234(14) 0.0270(14) 0.0481(17) -0.0055(12) 0.0083(12) -0.0114(13)
    O3 0.0146(13) 0.0519(18) 0.061(2) -0.0066(13) 0.0135(13) -0.0209(15)
    N2 0.0151(14) 0.0249(15) 0.0214(16) -0.0029(13) 0.0057(12) -0.0010(13)
    N1 0.0206(15) 0.0259(16) 0.0307(18) -0.0053(13) 0.0080(13) -0.0088(13)
    N4 0.0142(14) 0.0321(17) 0.0327(18) -0.0010(13) 0.0047(13) 0.0032(14)
    C4 0.0197(18) 0.0233(18) 0.0228(19) -0.0069(15) 0.0068(14) -0.0014(15)
    C7 0.0200(18) 0.0199(17) 0.0197(18) -0.0035(15) 0.0055(14) -0.0002(14)
    C6 0.0175(17) 0.0200(17) 0.0201(18) -0.0007(15) 0.0060(14) 0.0020(14)
    C8 0.0229(18) 0.0186(17) 0.026(2) 0.0030(16) 0.0069(15) -0.0033(15)
    N3 0.0159(16) 0.062(2) 0.043(2) -0.0036(16) 0.0083(15) 0.0089(18)
    C1 0.0222(18) 0.0175(17) 0.0239(19) -0.0018(15) 0.0067(15) -0.0053(15)
    C3 0.0184(17) 0.0233(18) 0.0199(18) -0.0012(15) 0.0046(14) 0.0005(15)
    C9 0.0190(18) 0.0292(19) 0.028(2) -0.0019(16) 0.0052(15) -0.0012(16)
    C2 0.0178(17) 0.0223(18) 0.0187(18) 0.0024(15) 0.0030(14) 0.0041(15)
    C5 0.0203(18) 0.0196(17) 0.0240(19) -0.0011(15) 0.0041(15) -0.0003(15)
    N5 0.0260(18) 0.068(3) 0.039(2) -0.0059(17) 0.0032(16) 0.0083(19)
    N6 0.0297(19) 0.084(3) 0.038(2) 0.0013(19) 0.0161(16) 0.010(2)
    C10 0.0228(19) 0.031(2) 0.038(2) 0.0027(17) 0.0099(17) 0.0063(18)
    C11 0.026(2) 0.055(3) 0.034(2) -0.001(2) 0.0066(17) 0.010(2)
_geom_special_details
;
 All esds (except the esd in the dihedral angle between two l.s. planes)
 are estimated using the full covariance matrix.  The cell esds are taken
 into account individually in the estimation of esds in distances, angles
 and torsion angles; correlations between esds in cell parameters are only
 used when they are defined by crystal symmetry.  An approximate (isotropic)
 treatment of cell esds is used for estimating esds involving l.s. planes.
;
loop_
    _geom_bond_atom_site_label_1
    _geom_bond_atom_site_label_2
    _geom_bond_site_symmetry_2
    _geom_bond_distance
    _geom_bond_publ_flag
    Co1 O2 1_565 1.968(2) ?
    Co1 O4 . 1.919(2) ?
    Co1 N2 3_666 2.016(3) ?
    Co1 N4 . 1.997(3) ?
    O2 C1 . 1.272(4) ?
    O1 C1 . 1.234(4) ?
    O4 C4 . 1.287(4) ?
    O3 C4 . 1.222(4) ?
    N2 C6 . 1.392(4) ?
    N2 C9 . 1.319(4) ?
    N1 H1 . 0.8600 ?
    N1 C7 . 1.380(4) ?
    N1 C9 . 1.337(4) ?
    N4 C10 . 1.342(5) ?
    N4 C11 . 1.366(5) ?
    C4 C3 . 1.490(5) ?
    C7 C6 . 1.405(5) ?
    C7 C8 . 1.390(4) ?
    C6 C5 . 1.384(4) ?
    C8 H8 . 0.9300 ?
    C8 C2 . 1.381(5) ?
    N3 H3 . 0.8600 ?
    N3 N5 . 1.372(5) ?
    N3 C10 . 1.331(5) ?
    C1 C2 . 1.521(5) ?
    C3 C2 . 1.422(5) ?
    C3 C5 . 1.392(5) ?
    C9 H9 . 0.9300 ?
    C5 H5 . 0.9300 ?
    N5 C11 . 1.300(5) ?
    N6 H6A . 0.8600 ?
    N6 H6B . 0.8600 ?
    N6 C10 . 1.339(5) ?
    C11 H11 . 0.9300 ?
loop_
    _geom_angle_atom_site_label_1
    _geom_angle_atom_site_label_2
    _geom_angle_atom_site_label_3
    _geom_angle_site_symmetry_1
    _geom_angle_site_symmetry_3
    _geom_angle
    _geom_angle_publ_flag
    O2 Co1 N2 1_565 3_666 111.64(11) ?
    O2 Co1 N4 1_565 . 100.15(11) ?
    O4 Co1 O2 . 1_565 107.41(11) ?
    O4 Co1 N2 . 3_666 105.49(11) ?
    O4 Co1 N4 . . 128.46(11) ?
    N4 Co1 N2 . 3_666 103.38(11) ?
    C1 O2 Co1 . 1_545 130.8(2) ?
    C4 O4 Co1 . . 123.3(2) ?
    C6 N2 Co1 . 3_666 129.5(2) ?
    C9 N2 Co1 . 3_666 124.0(2) ?
    C9 N2 C6 . . 104.9(3) ?
    C7 N1 H1 . . 126.4 ?
    C9 N1 H1 . . 126.4 ?
    C9 N1 C7 . . 107.3(3) ?
    C10 N4 Co1 . . 129.0(3) ?
    C10 N4 C11 . . 103.3(3) ?
    C11 N4 Co1 . . 127.6(3) ?
    O4 C4 C3 . . 115.0(3) ?
    O3 C4 O4 . . 123.5(3) ?
    O3 C4 C3 . . 121.4(3) ?
    N1 C7 C6 . . 105.3(3) ?
    N1 C7 C8 . . 132.6(3) ?
    C8 C7 C6 . . 122.1(3) ?
    N2 C6 C7 . . 109.0(3) ?
    C5 C6 N2 . . 131.2(3) ?
    C5 C6 C7 . . 119.8(3) ?
    C7 C8 H8 . . 121.2 ?
    C2 C8 C7 . . 117.5(3) ?
    C2 C8 H8 . . 121.2 ?
    N5 N3 H3 . . 124.4 ?
    C10 N3 H3 . . 124.4 ?
    C10 N3 N5 . . 111.1(3) ?
    O2 C1 C2 . . 119.0(3) ?
    O1 C1 O2 . . 122.3(3) ?
    O1 C1 C2 . . 118.6(3) ?
    C2 C3 C4 . . 122.0(3) ?
    C5 C3 C4 . . 118.4(3) ?
    C5 C3 C2 . . 119.6(3) ?
    N2 C9 N1 . . 113.5(3) ?
    N2 C9 H9 . . 123.2 ?
    N1 C9 H9 . . 123.2 ?
    C8 C2 C1 . . 115.8(3) ?
    C8 C2 C3 . . 121.5(3) ?
    C3 C2 C1 . . 122.6(3) ?
    C6 C5 C3 . . 119.4(3) ?
    C6 C5 H5 . . 120.3 ?
    C3 C5 H5 . . 120.3 ?
    C11 N5 N3 . . 102.1(3) ?
    H6A N6 H6B . . 120.0 ?
    C10 N6 H6A . . 120.0 ?
    C10 N6 H6B . . 120.0 ?
    N3 C10 N4 . . 108.5(3) ?
    N3 C10 N6 . . 124.8(4) ?
    N6 C10 N4 . . 126.7(3) ?
    N4 C11 H11 . . 122.5 ?
    N5 C11 N4 . . 115.1(4) ?
    N5 C11 H11 . . 122.5 ?
loop_
    _geom_torsion_atom_site_label_1
    _geom_torsion_atom_site_label_2
    _geom_torsion_atom_site_label_3
    _geom_torsion_atom_site_label_4
    _geom_torsion_site_symmetry_1
    _geom_torsion_site_symmetry_2
    _geom_torsion_site_symmetry_3
    _geom_torsion_site_symmetry_4
    _geom_torsion
    _geom_torsion_publ_flag
    Co1 O4 C4 O3 . . . . 13.1(5) ?
    Co1 O4 C4 C3 . . . . -168.4(2) ?
    C9 N1 C7 C8 . . . . 178.0(4) ?
    C9 N1 C7 C6 . . . . -0.2(4) ?
    C9 N2 C6 C5 . . . . -179.1(4) ?
    Co1 N2 C6 C5 3_666 . . . -13.5(5) ?
    C9 N2 C6 C7 . . . . -0.3(4) ?
    Co1 N2 C6 C7 3_666 . . . 165.4(2) ?
    N1 C7 C6 C5 . . . . 179.3(3) ?
    C8 C7 C6 C5 . . . . 0.8(5) ?
    N1 C7 C6 N2 . . . . 0.3(4) ?
    C8 C7 C6 N2 . . . . -178.2(3) ?
    N1 C7 C8 C2 . . . . -179.2(3) ?
    C6 C7 C8 C2 . . . . -1.2(5) ?
    Co1 O2 C1 O1 1_545 . . . 173.7(2) ?
    Co1 O2 C1 C2 1_545 . . . -10.5(4) ?
    O3 C4 C3 C5 . . . . 174.7(3) ?
    O4 C4 C3 C5 . . . . -3.8(5) ?
    O3 C4 C3 C2 . . . . -3.3(5) ?
    O4 C4 C3 C2 . . . . 178.2(3) ?
    C6 N2 C9 N1 . . . . 0.2(4) ?
    Co1 N2 C9 N1 3_666 . . . -166.5(2) ?
    C7 N1 C9 N2 . . . . 0.0(4) ?
    C7 C8 C2 C3 . . . . 1.1(5) ?
    C7 C8 C2 C1 . . . . -175.4(3) ?
    C5 C3 C2 C8 . . . . -0.6(5) ?
    C4 C3 C2 C8 . . . . 177.4(3) ?
    C5 C3 C2 C1 . . . . 175.7(3) ?
    C4 C3 C2 C1 . . . . -6.3(5) ?
    O1 C1 C2 C8 . . . . 98.3(4) ?
    O2 C1 C2 C8 . . . . -77.6(4) ?
    O1 C1 C2 C3 . . . . -78.3(4) ?
    O2 C1 C2 C3 . . . . 105.8(4) ?
    N2 C6 C5 C3 . . . . 178.5(3) ?
    C7 C6 C5 C3 . . . . -0.2(5) ?
    C2 C3 C5 C6 . . . . 0.1(5) ?
    C4 C3 C5 C6 . . . . -177.9(3) ?
    C10 N3 N5 C11 . . . . 0.2(4) ?
    N5 N3 C10 N6 . . . . -179.1(4) ?
    N5 N3 C10 N4 . . . . -0.3(4) ?
    C11 N4 C10 N3 . . . . 0.3(4) ?
    Co1 N4 C10 N3 . . . . 176.1(2) ?
    C11 N4 C10 N6 . . . . 179.1(4) ?
    Co1 N4 C10 N6 . . . . -5.1(6) ?
    N3 N5 C11 N4 . . . . 0.0(5) ?
    C10 N4 C11 N5 . . . . -0.2(5) ?
    Co1 N4 C11 N5 . . . . -176.1(3) ?
loop_
    _geom_hbond_atom_site_label_D
    _geom_hbond_atom_site_label_H
    _geom_hbond_atom_site_label_A
    _geom_hbond_site_symmetry_A
    _geom_hbond_distance_DH
    _geom_hbond_distance_HA
    _geom_hbond_distance_DA
    _geom_hbond_angle_DHA
    _geom_hbond_publ_flag
    N1 H1 O1 2_645 0.86 1.84 2.675(4) 163 yes
    N3 H3 O1 3_766 0.86 2.48 3.104(4) 130 yes
    N3 H3 O3 3_766 0.86 2.08 2.811(4) 142 yes
    N6 H6A O3 3_766 0.86 2.35 3.036(5) 136 yes
    N6 H6B O2 1_565 0.86 2.23 2.946(5) 141 yes
    C5 H5 O4 3_666 0.93 2.58 3.312(4) 136 yes
    C5 H5 O4 . 0.93 2.37 2.698(4) 100 no
    C9 H9 N5 4_465 0.93 2.48 3.332(5) 152 yes
    C11 H11 O1 4_566 0.93 2.41 3.215(5) 145 yes
_shelx_space_group_comment
;
The symmetry employed for this shelxl refinement is uniquely defined
by the following loop, which should always be used as a source of
symmetry information in preference to the above space-group names.
They are only intended as comments.
;
_shelx_estimated_absorpt_T_min     ?
_shelx_estimated_absorpt_T_max     ?
_shelx_hkl_file
;
   0   0   3    2.78    3.24
   0   0   4    6.16    4.23
   0   0   5    6.70    5.06
   0   0   6  316.03   25.25
   0   0   7   31.16    9.28
   0   0  -7   46.35   12.63
   0   0   8  256.45   26.47
   0   0  -8  263.80   27.24
   0   0  -9   -3.80    7.66
   0   0   9   -0.76    6.89
   0   0 -10   45.87   14.35
   0   0  10   36.79   12.37
   0   0 -11    6.82    9.16
   0   0 -12    2.39    9.62
   0   0 -13   -4.08   10.76
   0   0 -14  151.21   28.82
   0   0 -15   26.13   14.04
   0   0 -16  356.87   47.98
   0   1  -1  102.03    8.72
   0   1   1  109.61    6.70
   0   1   2 4317.70   51.77
   0   1  -2 4202.17   62.81
   0  -1   2 4182.45   63.44
   0   1   3 9999.00   91.49
   0  -1   3 9663.87  110.20
   0  -1  -3 9865.19   93.24
   0   1   4 6093.02   82.99
   0  -1  -4 6031.63   83.68
   0  -1   4 6130.37   97.82
   0  -1  -5  803.72   34.55
   0   1   5  873.98   35.55
   0  -1   5  824.35   40.33
   0   1   6 1560.57   53.33
   0  -1   6 1556.78   59.13
   0  -1  -6 1575.38   52.96
   0   1   7   27.56    8.48
   0  -1   7   28.35    9.39
   0  -1  -7   33.12    9.50
   0   1   8  148.34   19.33
   0  -1  -8  122.93   18.30
   0  -1   8  131.57   20.05
   0  -1   9   28.06   10.51
   0   1   9   13.98    7.19
   0   1  -9   -2.20    7.70
   0  -1  -9   17.99    9.39
   0   1  10  946.73   55.32
   0  -1  10  866.96   57.68
   0  -1 -10  924.93   54.24
   0   1 -10  775.60   53.88
   0   1  11  -14.76    8.93
   0  -1 -11    7.97    9.16
   0   1 -11   -5.46    9.20
   0  -1 -12   78.00   19.26
   0   1 -12  124.94   25.09
   0   1 -13  101.75   23.80
   0  -1 -13   83.67   20.47
   0   1 -14   56.36   20.69
   0  -1 -14   11.20   11.45
   0  -1 -15   -5.21   10.60
   0   1 -15  -45.46   18.98
   0  -1 -16   -7.17   10.70
   0   1 -16    1.53   10.31
   0   2   0 7663.99   83.53
   0  -2   0 7925.82   85.60
   0   2  -1 2925.77   57.20
   0   2   1 3112.40   49.65
   0  -2  -1 3165.03   50.24
   0  -2   1 3040.80   58.85
   0   2  -2 5254.67   84.76
   0   2   2 5245.85   63.36
   0  -2  -2 5332.75   65.27
   0   2   3  109.93   10.92
   0  -2  -3  104.02    9.95
   0   2  -3  106.01   13.64
   0   2   4  573.64   26.47
   0  -2  -4  568.87   27.24
   0   2  -4  577.32   33.41
   0   2   5  146.42   14.97
   0  -2  -5  138.52   15.17
   0   2  -5  151.62   18.92
   0  -2   5  152.33   19.47
   0  -2  -6  370.05   26.32
   0  -2   6  322.16   29.74
   0   2   6  343.62   24.57
   0   2  -6  304.37   28.94
   0  -2  -7 2109.07   67.08
   0   2   7 1974.16   64.18
   0  -2   7 2128.10   80.04
   0   2  -7 2099.83   78.45
   0  -2   8  272.32   30.55
   0  -2  -8  252.51   25.52
   0   2   8  273.89   25.77
   0  -2   9  571.45   46.97
   0   2  -9  538.70   44.59
   0  -2  -9  514.90   38.21
   0   2   9  551.05   38.98
   0   2  -9  508.81   43.57
   0   2  10    9.95    7.16
   0   2 -10    5.75    6.90
   0  -2 -10   14.25    8.56
   0   2  11   13.87    8.62
   0  -2 -11    2.71    8.61
   0   2 -11    3.74    8.90
   0  -2 -12   45.40   14.62
   0   2 -12   36.06   15.19
   0  -2 -13   70.67   18.59
   0   2 -13  129.73   27.97
   0   2 -14  207.06   36.46
   0  -2 -14  277.79   37.61
   0  -2 -15   31.35   16.77
   0   2 -15   38.08   17.47
   0   2 -16   66.96   23.38
   0  -2 -16   65.28   21.14
   0   3   0    0.26    3.94
   0  -3   0    0.40    3.54
   0   3  -1 1288.67   45.16
   0  -3  -1 1223.16   39.49
   0   3   1 1247.11   39.27
   0  -3   1 1318.10   45.80
   0   3   2 1411.21   40.16
   0  -3  -2 1384.71   40.39
   0  -3   2 1354.22   49.59
   0   3  -2 1410.06   50.78
   0  -3  -3  286.23   18.56
   0   3  -3  317.18   25.93
   0   3   3  295.31   20.46
   0   3  -3  329.27   26.77
   0   3   4   39.88    8.56
   0  -3  -4   36.58    7.58
   0   3  -4   15.28    6.48
   0  -3  -5  917.45   36.17
   0   3   5  901.72   38.63
   0   3  -5  941.54   50.49
   0   3  -6  314.99   31.39
   0   3   6  342.33   25.29
   0  -3  -6  321.88   23.19
   0   3  -6  367.57   33.54
   0   3   7   32.10    8.78
   0   3  -7   44.22   15.09
   0   3  -7   23.24   11.39
   0  -3  -7   31.19    9.13
   0   3   8  959.03   47.81
   0   3  -8  874.91   58.28
   0   3  -8  944.73   58.52
   0  -3  -8  894.51   48.08
   0   3  -9   55.66   16.24
   0   3   9   64.89   14.38
   0  -3  -9   56.35   14.00
   0   3 -10   25.39   13.16
   0  -3 -10   16.63    8.29
   0   3  10   24.46    9.96
   0   3  11  901.27   56.10
   0  -3 -11  942.94   58.81
   0   3 -11  954.94   67.96
   0  -3 -12   47.35   16.64
   0   3 -12   14.37   10.91
   0  -3 -13   34.99   14.61
   0   3 -13    7.40   10.23
   0   3 -14  132.50   30.42
   0  -3 -14   76.91   20.21
   0   3 -15   37.05   17.28
   0  -3 -15   41.13   15.17
   0  -4   0  838.66   40.44
   0   4   0  886.77   40.64
   0  -4   1  526.99   33.45
   0   4   1  522.19   29.85
   0   4  -1  553.58   33.97
   0  -4  -1  474.22   28.85
   0  -4  -2  452.61   27.38
   0   4  -2  376.45   29.86
   0  -4   2  397.48   31.08
   0   4   2  417.14   25.59
   0  -4  -3  438.26   26.40
   0   4   3  393.15   24.43
   0   4  -3  462.01   34.81
   0  -4  -4  418.97   26.06
   0   4  -4  441.55   35.99
   0   4   4  431.94   28.04
   0   4  -4  410.79   34.21
   0  -4  -5 1760.20   54.18
   0   4   5 1739.58   58.36
   0   4  -5 1863.10   77.18
   0   4  -5 1964.40   79.44
   0  -4  -6   11.61    6.17
   0   4  -6    5.04    8.68
   0   4   6   20.47    7.34
   0   4  -6   11.81    9.60
   0   4  -7  262.32   32.66
   0  -4  -7  302.29   24.71
   0   4   7  269.46   25.29
   0   4  -7  304.21   34.44
   0   4   8   59.86   12.83
   0  -4  -8   40.26   10.58
   0   4  -8   45.55   15.05
   0   4  -9  287.96   37.18
   0  -4  -9  367.18   30.73
   0   4   9  293.99   28.94
   0   4  10   91.25   17.98
   0   4 -10   81.84   21.52
   0  -4 -10  107.58   18.02
   0   4 -11  781.25   65.21
   0  -4 -11  705.05   46.83
   0   4  11  632.29   47.42
   0   4 -12   12.93   10.25
   0  -4 -12   15.57   10.71
   0   4 -13  102.38   26.82
   0  -4 -13  110.20   21.12
   0  -4 -14   73.80   18.14
   0   4 -14   47.74   22.02
   0  -5   0   -0.56    4.89
   0   5   0    4.47    5.01
   0  -5   1 2020.26   72.09
   0  -5  -1 1918.45   65.74
   0   5   1 1964.13   65.34
   0   5  -1 1911.50   70.00
   0  -5  -2   27.64    8.61
   0   5  -2   25.95   10.53
   0   5  -2   22.54    9.02
   0   5   2   27.50    8.38
   0   5   3  695.80   36.53
   0   5  -3  765.43   48.72
   0   5  -3  705.87   48.27
   0  -5  -3  652.14   36.47
   0   5  -4   11.18    8.78
   0  -5  -4   -1.24    4.90
   0   5   4   -1.24    5.35
   0   5  -4    0.56    6.53
   0   5  -5  427.55   40.23
   0   5   5  396.30   30.38
   0   5  -5  358.62   36.96
   0  -5  -5  417.56   28.97
   0   5   6    6.00    4.41
   0   5  -6    8.56   10.03
   0  -5  -6    8.57    6.12
   0   5  -7  116.44   23.06
   0   5   7  114.77   17.24
   0  -5  -7  108.97   15.66
   0   5  -8   61.59   18.44
   0   5   8   62.96   13.24
   0  -5  -8   84.73   14.50
   0   5   9    2.37    4.64
   0   5  -9    2.31    8.37
   0  -5  -9    3.90    5.16
   0   5 -10   55.06   19.14
   0  -5 -10   73.84   15.92
   0   5  10   59.12   15.60
   0  -5 -11   -1.34    8.03
   0   5 -11   38.83   18.37
   0   5 -12   23.83   13.33
   0   5 -13  194.86   39.43
   0   6   0  494.29   37.87
   0  -6   0  495.55   38.37
   0  -6  -1  179.25   22.74
   0   6   1  179.14   22.52
   0   6  -1  206.00   25.60
   0   6   2   36.47   10.44
   0   6  -2   62.97   15.11
   0   6  -2   40.34   12.64
   0  -6  -2   49.08   12.26
   0   6   3  519.39   34.94
   0  -6  -3  599.83   38.59
   0   6  -3  548.13   45.29
   0   6  -3  678.51   50.99
   0   6   4  131.28   19.06
   0   6  -4  128.29   24.12
   0  -6  -4  149.99   19.19
   0   6  -5   98.82   22.45
   0  -6  -5   87.17   14.24
   0   6   5   92.89   16.31
   0   6   6   13.22    7.04
   0  -6  -6   10.58    7.22
   0   6  -6   -7.65   10.55
   0   6   7   82.38   16.21
   0   6  -7   94.51   22.69
   0  -6  -7  122.38   17.75
   0   6  -8   11.32   11.16
   0  -6  -8   12.72    7.57
   0   6  -9  424.09   49.57
   0  -6  -9  402.07   32.06
   0   6 -10   10.45   11.43
   0   6 -11   97.61   25.78
   0   7   0   10.80    9.91
   0  -7  -1  308.94   32.07
   0   7  -1  215.51   29.56
   0   7   1  206.91   26.16
   0   7  -1  206.27   28.42
   0   7   2    4.49    6.79
   0  -7  -2    7.16    6.86
   0   7  -2    5.57    9.59
   0   7  -3   10.67    9.18
   0   7   3   28.46   10.03
   0  -7  -4   71.21   14.61
   0   7  -4   85.62   20.90
   0  -7  -5   25.05    8.31
   0   7  -5   29.36   13.99
   0   7  -6  373.63   44.45
   0   7  -7   31.60   15.91
   0   7  -8   49.75   19.37
   0   7  -9   28.02   15.32
   0   8   0  236.04   32.93
   0   8  -1    5.72    9.38
   0   8   1  -11.17    9.14
   0   8  -2  150.12   27.98
   0   8  -3   -1.84   10.09
   0   8  -4   77.76   22.05
   0   8  -5   45.68   19.28
   0   8  -6   34.71   17.03
   1   0 -16   54.15   21.83
   1   0 -15    1.84    8.73
   1   0 -14   65.55   20.69
   1   0 -13   -4.46    9.38
   1   0 -12 1211.25   71.37
   1   0 -11   -2.61    7.35
  -1   0  10  505.17   41.96
   1   0 -10  508.47   41.56
   1   0  -9    2.32    6.02
  -1   0   9    3.61    7.40
   1   0  -8  604.33   40.20
  -1   0   8  580.17   39.70
  -1   0   7   -2.24    5.20
  -1   0   6  944.82   43.25
  -1   0   5    2.03    4.09
  -1   0   4 1290.23   41.57
  -1   0   3    2.45    3.53
  -1   0  -2    9.73    3.42
   1   0   2    8.51    3.88
   1   0   3    1.77    3.14
   1   0   4 1781.95   48.34
   1   0   5    2.11    4.19
  -1   0  -5   -0.77    4.49
  -1   0  -6    8.63    5.52
   1   0   6    3.64    4.10
   1   0   7   -0.97    4.53
  -1   0  -7    1.09    4.97
   1   0   8 1193.31   57.12
  -1   0  -8 1101.56   53.90
  -1   0  -9  -12.05    8.13
   1   0   9    2.19    6.09
   1   0  10  327.17   34.70
  -1   0 -10  304.94   32.81
  -1   0 -11    1.70    7.58
  -1   0 -12  490.67   46.23
  -1   0 -13    5.39    8.15
  -1   0 -14   60.32   20.04
  -1   0 -15   -5.06   10.11
  -1   0 -16   15.28   15.97
   1  -1 -16  227.50   38.02
   1   1 -16  194.90   37.17
   1  -1 -15   81.45   22.66
   1   1 -15   50.06   18.78
   1  -1 -14  204.82   33.27
   1   1 -14  183.15   32.75
   1   1 -13    1.46    8.27
   1  -1 -13   14.73   10.96
   1  -1 -12  235.48   31.72
   1   1 -12  247.44   34.11
   1   1 -11   42.36   15.64
  -1   1  11   39.67   14.28
   1  -1 -11   36.86   12.73
   1   1 -10  133.20   23.23
  -1  -1  10  101.19   21.60
   1  -1 -10   86.83   18.83
  -1   1  10   85.77   17.96
   1  -1  -9  115.06   19.43
  -1   1   9  123.51   19.49
  -1  -1   9  122.71   21.34
   1   1  -9  117.57   20.48
   1  -1  -8  684.26   42.62
  -1  -1   8  740.75   46.58
  -1   1   8  672.14   42.03
   1  -1  -7   16.36    8.10
  -1   1   7   28.54    9.24
  -1  -1   7   27.52    9.77
   1  -1  -6    4.73    4.88
  -1   1   6    8.73    5.16
  -1  -1   6    6.74    6.52
   1  -1  -5 1021.63   41.22
  -1  -1   5 1034.56   43.74
  -1   1   5 1026.86   39.70
  -1  -1   4 1727.22   50.82
  -1   1   4 1627.97   45.15
  -1   1   3 1907.40   44.37
  -1  -1   3 1841.96   46.27
  -1   1   2 4180.01   58.84
  -1  -1   2 4119.00   60.36
  -1  -1   1  312.79   13.38
  -1   1   1  308.43   14.41
  -1   1   0 1716.25   34.92
  -1   1  -1 1782.64   39.39
  -1   1  -2  674.89   27.36
  -1  -1  -2  688.50   17.81
   1   1   2  666.09   17.78
  -1  -1  -3 3597.10   52.32
  -1   1  -3 3626.64   69.72
   1   1   3 3541.75   51.98
  -1   1  -4 2737.70   66.72
   1   1   4 2722.36   54.62
  -1  -1  -4 2695.14   54.21
   1  -1   4 2769.10   69.10
  -1  -1  -5   61.17    9.68
  -1   1  -5   77.93   13.15
   1  -1   5   75.52   13.06
   1   1   5   61.88   10.10
   1  -1   6   13.54    6.85
   1   1   6    7.04    4.87
  -1  -1  -6   18.84    7.35
   1  -1   7   11.80    8.22
  -1  -1  -7    3.16    4.50
   1   1   7    3.90    4.46
   1  -1   8  348.96   33.01
  -1  -1  -8  258.55   25.35
  -1   1  -8  266.34   28.60
   1   1   8  286.94   26.63
   1  -1   9   61.28   16.06
   1   1   9   59.43   14.08
  -1   1  -9   45.03   13.62
  -1  -1  -9   69.31   14.72
   1   1  10  246.29   28.93
  -1  -1 -10  192.51   25.60
  -1   1 -10  231.80   30.31
   1  -1  10  201.58   29.26
   1   1  11   16.12    9.22
  -1   1 -11    1.98    7.42
  -1  -1 -11   18.14   11.77
  -1   1 -12    0.39   10.86
  -1  -1 -12    5.41    9.63
  -1   1 -13   33.05   24.81
  -1  -1 -13   25.92   15.09
  -1  -1 -14  195.35   32.46
  -1   1 -14  221.10   36.45
  -1   1 -15    6.35   13.15
  -1  -1 -15   -2.99   11.57
  -1   1 -16   76.59   25.03
  -1  -1 -16   81.49   23.72
   1  -2 -16   54.21   21.92
   1   2 -16   33.38   14.66
   1   2 -15   23.48   18.09
   1  -2 -15    6.16   13.01
   1  -2 -14   20.66   11.84
   1   2 -14   89.00   23.70
   1   2 -13   49.75   17.91
   1  -2 -13   29.67   13.57
   1   2 -12  197.71   31.86
   1  -2 -12  166.17   26.92
  -1   2  11   39.47   12.79
   1   2 -11   30.20   12.46
   1  -2 -11   29.18   13.46
   1  -2 -10  991.35   58.21
  -1   2  10 1053.18   58.37
   1   2 -10  973.94   61.43
  -1   2   9   96.79   17.43
   1   2  -9  113.98   21.29
   1  -2  -9  100.68   18.56
  -1  -2   9  113.02   21.96
   1  -2  -8   -2.01    5.82
  -1   2   8    9.46    7.08
  -1  -2   8    1.93    7.49
  -1   2   7  493.02   32.95
  -1  -2   7  515.59   38.96
   1  -2  -7  472.97   33.81
  -1   2   6  220.05   20.80
  -1  -2   6  182.40   21.99
   1  -2  -6  208.42   20.75
  -1   2   5 2789.96   68.61
  -1  -2   5 2845.14   79.09
   1  -2  -5 2893.26   70.83
  -1  -2   4    3.79    4.69
   1  -2  -4    4.06    4.43
  -1   2   4    8.71    4.88
  -1  -2   3  904.03   37.75
  -1   2   3  887.42   33.91
   1  -2  -3  880.45   32.04
  -1   2   2    7.80    4.14
   1  -2  -2    3.86    3.65
   1   2  -2   -1.35    3.10
   1   2  -2   -1.67    4.17
   1   2  -1  703.36   26.22
   1   2  -1  658.35   25.17
  -1   2   1  674.60   27.23
   1  -2  -1  663.57   27.07
  -1   2   0 3830.99   66.18
  -1  -2   0 3865.90   51.71
   1   2   0 3783.48   52.01
  -1  -2  -1   41.12    4.94
   1   2   1   33.02    4.35
  -1   2  -1   22.31    6.31
   1   2   2   13.31    3.44
  -1  -2  -2    9.45    2.53
  -1   2  -2    7.82    5.24
  -1  -2  -3    1.90    2.24
   1   2   3    2.76    3.21
  -1   2  -4    0.23    5.05
   1   2   4    0.80    2.95
  -1  -2  -4    1.86    2.98
  -1  -2  -5  314.19   21.10
  -1   2  -5  334.78   28.74
   1   2   5  360.20   21.93
  -1   2  -6 1535.22   64.24
  -1  -2  -6 1511.27   50.79
   1   2   6 1530.49   49.92
   1   2   7  974.91   44.06
  -1   2  -7  975.13   54.40
  -1  -2  -7 1021.89   45.17
  -1   2  -8  989.04   57.91
   1  -2   8 1081.10   61.69
  -1   2  -8  847.61   54.52
   1   2   8  946.94   46.55
  -1  -2  -8  922.90   46.45
  -1   2  -9   -1.08    7.05
   1   2   9    6.02    5.00
  -1  -2  -9    7.01    7.57
  -1   2  -9   -6.73    7.38
   1  -2   9   -2.81    7.63
  -1  -2 -10  414.36   36.29
  -1   2 -10  387.96   40.15
   1   2  10  413.24   35.51
  -1  -2 -11  131.40   22.79
   1   2  11  114.20   20.75
  -1   2 -11  153.86   27.29
  -1   2 -12   94.52   23.10
  -1  -2 -12  104.99   21.32
  -1  -2 -13   23.56   12.17
  -1   2 -13   19.34   14.36
  -1   2 -14  101.45   27.16
  -1  -2 -14  106.80   24.28
  -1   2 -15   19.42   13.70
  -1  -2 -15    5.39   10.56
   1   3 -15  227.41   41.56
   1  -3 -15  154.79   30.91
   1   3 -14   36.42   15.58
   1  -3 -14   25.74   13.57
   1  -3 -13  167.04   28.23
   1   3 -13  206.45   35.72
   1   3 -12   -7.79   13.54
   1  -3 -12   -4.41    9.48
   1   3 -11  115.66   24.06
   1  -3 -11   84.48   18.25
  -1   3  11  145.23   23.28
   1  -3 -10   65.33   15.87
   1   3 -10  102.44   22.14
  -1   3  10   93.33   18.20
   1  -3  -9   74.88   16.14
  -1   3   9   75.58   15.56
   1   3  -9   81.84   19.37
   1   3  -8   23.12   11.50
  -1   3   8    8.20    6.10
  -1  -3   8   14.75   11.26
   1  -3  -8   17.58    9.71
   1   3  -8   23.81   10.22
   1  -3  -7  848.59   42.49
   1   3  -7  832.61   52.46
  -1   3   7  791.81   42.71
   1   3  -7  808.51   50.52
  -1  -3   7  874.19   54.39
   1   3  -6   21.17    7.87
  -1   3   6   29.71   10.18
   1   3  -6   16.20    8.28
   1  -3  -6   18.00    7.43
   1  -3  -5  363.43   25.19
  -1   3   5  396.02   27.64
   1   3  -5  425.12   33.19
  -1   3   4  578.80   31.85
   1  -3  -4  531.02   29.11
   1   3  -4  514.93   34.63
   1   3  -4  520.45   34.02
   1  -3  -3 1670.34   50.23
   1   3  -3 1529.57   55.29
  -1   3   3 1566.32   47.69
   1   3  -3 1486.70   53.69
   1  -3  -2  150.91   15.54
  -1   3   2  161.85   15.56
   1   3  -2  165.61   17.02
   1   3  -2  167.57   17.12
  -1   3   1 1022.84   39.25
   1   3  -1 1029.72   37.97
   1  -3  -1 1082.96   40.80
  -1   3   0  189.75   17.70
  -1  -3   0  206.13   15.69
   1  -3   0  210.08   18.93
   1   3   0  213.03   15.87
   1   3   1  273.78   16.47
  -1   3  -1  227.88   20.68
   1  -3   1  277.81   23.22
  -1  -3  -1  287.65   17.12
  -1  -3  -2  127.83   10.72
  -1   3  -2  128.90   16.49
   1  -3   2  130.43   16.93
   1   3   2  132.86   10.75
  -1  -3  -3  418.13   19.15
   1  -3   3  421.71   31.44
  -1   3  -3  417.96   31.10
   1   3   3  433.54   21.93
  -1  -3  -4  305.74   17.47
   1   3   4  317.67   19.62
  -1   3  -4  248.62   25.65
  -1   3  -5  424.37   34.99
   1   3   5  449.75   25.18
  -1  -3  -5  419.33   22.32
  -1   3  -6  416.98   36.76
  -1  -3  -6  409.72   24.45
   1   3   6  406.04   26.09
  -1  -3  -7  102.38   15.27
  -1   3  -7  128.93   22.84
   1   3   7  109.31   14.87
  -1   3  -7  134.75   22.41
  -1   3  -8  241.42   30.54
   1   3   8  262.58   24.62
  -1   3  -8  219.60   30.08
  -1  -3  -8  226.76   23.54
   1   3   9  401.07   32.50
  -1  -3  -9  348.94   31.46
  -1   3  -9  418.64   41.97
  -1   3 -10    2.58    7.85
  -1  -3 -10    9.52    7.55
   1   3  10   15.37    7.71
   1   3  11  632.98   47.04
  -1  -3 -11  627.01   46.66
  -1   3 -11  648.46   57.12
  -1  -3 -12    0.19    7.24
  -1   3 -12    0.40    9.02
  -1   3 -13  263.65   40.24
  -1  -3 -13  270.50   34.82
  -1  -3 -14   11.37   11.03
  -1   3 -14    6.81   12.58
  -1  -3 -15   70.75   19.83
  -1   3 -15   60.94   24.99
   1  -4 -14   83.61   21.39
   1   4 -14  136.25   32.25
   1  -4 -13   43.36   14.63
   1   4 -13   22.50   14.16
   1  -4 -12   17.10   10.34
   1   4 -12   -3.57   11.51
   1  -4 -11   13.71    8.23
   1   4 -11    4.25    9.82
  -1   4  11    9.21    7.65
   1   4 -10   14.06   12.38
  -1   4  10    9.18    8.29
   1  -4 -10   19.68    9.45
  -1   4   9    3.34    6.21
   1  -4  -9   -2.65    6.11
   1   4  -9   -6.55    9.15
  -1   4   8   57.70   13.11
   1   4  -8   67.95   17.48
   1  -4  -8   51.67   12.05
   1   4  -7   76.80   17.29
   1  -4  -7   70.32   13.10
   1   4  -7  125.55   23.26
  -1   4   7   91.70   15.51
  -1   4   6    8.97    5.41
   1   4  -6   13.11    9.74
   1   4  -6    7.02    7.33
   1  -4  -6    2.11    4.67
   1   4  -5  640.95   44.56
   1   4  -5  665.61   44.70
  -1   4   5  734.82   40.80
   1  -4  -5  656.05   36.53
  -1   4   4  122.32   16.71
   1   4  -4  114.59   18.19
   1  -4  -4  115.59   15.03
  -1   4   3 1336.84   49.55
   1  -4  -3 1363.21   51.09
   1   4  -3 1348.97   57.15
   1   4  -2  271.68   24.78
   1  -4  -2  318.79   25.39
  -1   4   2  269.82   22.81
   1   4  -2  240.42   22.79
   1   4  -1 2669.30   70.09
  -1   4   1 2605.55   71.86
   1  -4  -1 2696.75   74.03
   1  -4   0  226.00   22.69
  -1  -4   0  209.61   18.76
  -1   4   0  213.85   21.72
   1   4   0  172.18   16.84
  -1  -4  -1   99.12   12.67
   1  -4   1   98.14   16.34
   1   4   1   94.69   11.88
  -1   4  -1   88.78   14.69
   1  -4   2  216.04   24.05
  -1   4  -2  265.63   25.98
  -1  -4  -2  229.43   17.60
   1   4   2  237.69   17.24
   1  -4   3  532.33   38.79
  -1   4  -3  492.70   37.71
  -1   4  -3  487.37   37.04
   1   4   3  472.68   26.57
  -1  -4  -3  488.35   24.85
  -1   4  -4   11.08    8.10
  -1  -4  -4    3.89    3.37
   1   4   4    5.75    3.22
  -1   4  -4   -3.35    8.82
  -1  -4  -5  483.76   25.65
  -1   4  -5  488.88   40.86
  -1   4  -5  503.19   41.62
   1   4   5  478.90   28.05
  -1  -4  -6   27.35    7.33
  -1   4  -6   44.71   14.87
  -1   4  -6   38.94   12.88
   1   4   6   27.94    7.58
  -1   4  -7  290.65   34.65
   1   4   7  385.09   28.14
  -1  -4  -7  324.24   23.38
   1   4   8   30.81    9.62
  -1   4  -8    9.91   10.30
  -1  -4  -8   11.51    6.25
  -1  -4  -9    6.75    5.01
  -1   4  -9   12.91   13.79
   1   4   9   12.13    6.44
  -1  -4 -10   29.37    9.69
  -1   4 -10   18.27   12.31
   1   4  10   30.28   10.21
  -1   4 -11   22.64   11.88
   1   4  11   42.46   13.58
  -1  -4 -11   60.56   14.31
  -1  -4 -12   -7.13    7.65
  -1   4 -12   -2.07   14.77
  -1  -4 -13   71.07   17.88
  -1   4 -13   86.84   23.95
  -1  -4 -13   79.18   17.33
  -1   4 -14    3.71   13.90
  -1  -4 -14   17.39    9.67
   1   5 -13   98.24   29.06
   1  -5 -12   13.58    9.90
   1   5 -12   -3.93   10.59
   1   5 -11  623.83   60.30
   1  -5 -11  542.81   42.51
   1  -5 -10   11.63    9.43
  -1   5  10   -0.40    7.52
   1   5 -10   -0.20    7.95
   1  -5  -9  159.86   21.86
   1   5  -9  197.81   31.50
  -1   5   9  159.50   23.35
   1   5  -8   30.22   14.51
  -1   5   8   25.15   10.34
   1  -5  -8   28.41    9.38
  -1   5   7   75.95   15.34
   1  -5  -7   97.24   16.42
   1   5  -7  103.82   21.80
   1   5  -6   43.79   13.91
   1   5  -6   35.90   13.56
   1  -5  -6   46.83   12.07
  -1   5   6   31.82   10.04
   1   5  -5  484.85   42.03
   1   5  -5  462.30   40.31
   1  -5  -5  472.28   33.35
  -1   5   5  535.77   37.98
   1   5  -4    2.48    5.68
   1  -5  -4    3.32    6.37
  -1   5   4    5.90    5.19
   1   5  -4    0.04    6.53
   1  -5  -3  401.33   31.34
   1   5  -3  442.10   36.76
   1   5  -3  411.38   35.01
  -1   5   3  451.95   32.19
   1  -5  -2   14.87    7.03
  -1   5   2   32.06    9.05
   1   5  -2   29.66   10.16
   1  -5  -1  146.97   19.89
   1   5  -1  125.77   17.67
  -1   5   1  142.98   19.31
  -1  -5   0  300.30   25.58
  -1   5   0  307.18   28.70
   1  -5   0  280.36   28.40
   1   5   0  310.22   25.73
  -1  -5  -1  414.92   28.27
  -1   5  -1  447.26   35.85
   1   5   1  433.90   28.68
   1  -5   1  410.78   34.74
  -1  -5  -2  153.99   16.73
  -1   5  -2   94.13   17.41
   1  -5   2  133.22   20.92
   1   5   2  130.81   14.96
  -1   5  -3  235.78   29.61
  -1   5  -3  273.74   30.58
  -1  -5  -3  204.88   18.91
   1   5   3  239.28   21.51
   1   5   3  211.51   18.54
  -1   5  -4   25.21   12.47
  -1   5  -4   14.20    8.08
  -1  -5  -4   34.65    8.29
   1   5   4   39.26    9.96
  -1  -5  -5  108.35   13.50
  -1   5  -5  120.90   22.91
  -1   5  -5  104.55   20.94
   1   5   5  110.90   15.23
  -1   5  -6   58.84   17.98
  -1  -5  -6   41.87    8.87
   1   5   6   50.27   10.42
  -1   5  -7    7.76    8.03
   1   5   7   18.96    5.99
  -1  -5  -7   15.46    5.50
   1   5   8   47.48   11.19
  -1  -5  -8   57.57   11.29
  -1   5  -8   79.70   21.55
  -1   5  -9  185.57   32.40
   1   5   9  222.69   24.56
  -1  -5  -9  194.70   20.72
  -1  -5 -10    5.01    4.99
  -1   5 -10    6.15   10.21
  -1   5 -11  315.38   44.02
  -1   5 -12   12.80   11.71
  -1   5 -13  211.67   41.53
   1   6 -12   45.17   20.00
   1   6 -11   67.09   22.86
   1  -6 -10    9.75    6.39
   1   6 -10   15.59   12.06
   1   6  -9   14.17   12.89
   1  -6  -9   10.37    7.14
  -1   6   8  173.31   24.96
   1   6  -8  175.92   29.55
   1  -6  -8  207.32   25.19
  -1   6   7   27.55   10.21
   1  -6  -7   19.75    8.63
   1   6  -7   24.83   10.89
  -1   6   6  135.88   21.32
   1   6  -6  193.32   30.80
   1  -6  -6  180.40   23.26
  -1   6   5   77.93   16.34
   1  -6  -5   87.78   16.02
   1   6  -5   72.28   17.71
   1   6  -4    0.52    7.94
   1   6  -4   15.23   10.19
  -1   6   4   21.70    9.45
   1  -6  -4   14.08    6.31
  -1   6   3  137.40   19.66
   1  -6  -3  145.44   21.19
   1   6  -3  125.31   21.73
   1   6  -3  111.46   20.74
   1   6  -2   34.15   12.54
  -1   6   2   35.29   10.89
   1   6  -2   43.54   13.85
   1  -6  -2   22.67    9.39
  -1   6   1  713.08   45.98
   1  -6  -1  604.83   43.97
   1   6  -1  557.82   40.07
   1   6  -1  626.40   43.77
   1  -6   0    9.77    7.43
  -1   6   0    0.28    6.20
   1   6   0    9.21    6.92
   1  -6   1  139.41   22.13
   1   6   1  149.88   18.76
  -1  -6  -1  149.49   19.48
  -1   6  -1  179.71   25.25
  -1   6  -2   18.78   10.76
   1  -6   2   35.63   12.89
  -1  -6  -2   39.89   11.17
   1   6   2   32.78    9.15
   1   6   3   63.82   11.78
   1   6   3   71.95   13.57
  -1  -6  -3   63.13   12.22
  -1   6  -3   74.63   18.81
   1   6   4  -16.46    7.64
  -1   6  -4    9.48    9.93
  -1  -6  -4   -1.73    5.11
  -1  -6  -5    5.36    4.18
   1   6   5   10.14   13.93
  -1   6  -5   14.37   11.20
  -1  -6  -6   22.00    7.29
   1   6   6   40.06   10.71
  -1   6  -6   43.26   17.48
   1   6   7   -2.98    4.50
  -1  -6  -7   15.40    6.39
  -1   6  -8  168.24   31.06
  -1   6  -9   76.26   22.68
  -1   6 -10   29.93   16.36
  -1   6 -11   22.57   15.36
   1   7  -9   67.21   21.98
   1   7  -8   11.03    7.59
   1   7  -7  120.56   26.09
   1  -7  -7   96.96   17.92
   1  -7  -6   -1.86    6.02
   1   7  -6   23.80   17.08
   1  -7  -5   42.50   13.56
   1   7  -5   39.33   15.07
   1  -7  -4   82.67   17.27
   1   7  -4  107.57   22.57
   1  -7  -3   25.99   11.29
  -1   7   3   19.83   10.88
   1   7  -3   38.37   14.72
   1   7  -2  276.05   33.26
   1  -7  -2  225.74   28.67
  -1   7   2  221.35   28.16
   1   7  -2  218.62   29.78
   1  -7  -1    2.39    8.71
   1   7  -1   -0.38   10.53
  -1   7   1   10.37    8.36
   1   7  -1    4.61    7.84
  -1   7   0   43.79   14.49
   1   7   0   35.86   11.90
   1  -7   0   34.80   12.62
   1   7   0   34.83   11.69
   1   7   1   41.87   11.95
   1   7   1   34.85   11.26
  -1   7  -2   74.87   19.29
   1   7   2   64.20   13.10
  -1   7  -3  138.30   26.75
  -1  -7  -4   65.13   12.84
  -1   7  -4   80.10   22.31
  -1   7  -5   19.56   13.86
  -1   7  -6   59.88   19.72
  -1   7  -7   29.36   16.37
  -1   7  -8   39.24   17.87
  -1   7  -9    0.58   10.10
   1   8  -6  202.50   34.80
   1   8  -5   22.68   14.57
   1   8  -4   60.35   18.34
   1   8  -3  194.96   30.81
   1  -8  -3  181.07   27.02
   1   8  -2   28.58   14.68
   1  -8  -2   15.22    9.82
   1  -8  -1   41.62   15.48
   1   8  -1   69.79   17.61
  -1   8   0   25.82   12.12
   1   8   0   24.46   11.45
  -1   8  -1    7.41    9.29
   1   8   1   -1.11    5.73
  -1   8  -2   -6.97    9.89
  -1   8  -3   41.17   17.30
  -1   8  -4   13.67   11.83
  -1   8  -5    0.38   11.32
   2   0 -16   40.57   17.84
   2   0 -15   -1.29   11.02
   2   0 -14  265.82   37.63
   2   0 -13   25.12   14.19
   2   0 -12  348.38   39.32
   2   0 -11    6.18    9.15
   2   0 -10   -0.17    6.21
  -2   0  10    5.26    7.07
   2   0  -9    7.94    7.55
  -2   0   9   -4.58    5.39
  -2   0   8   80.34   15.21
  -2   0   7    2.08    4.32
  -2   0   6 1167.34   48.10
  -2   0   5    3.84    3.71
  -2   0   4 3995.59   73.25
  -2   0   3   -0.55    3.15
  -2   0   2 3152.71   50.82
  -2   0  -1   -0.39    2.13
  -2   0  -2 3674.90   55.16
  -2   0  -3   -0.97    3.18
  -2   0  -3    0.61    3.31
  -2   0  -4  305.79   20.55
   2   0   4  326.22   21.67
  -2   0  -4  325.52   22.16
  -2   0  -5    0.25    3.51
   2   0   5    0.54    4.32
  -2   0  -5    5.21    5.08
   2   0   6  202.35   20.95
  -2   0  -6  192.10   20.76
  -2   0  -6  191.75   20.09
   2   0   7    8.76    5.79
  -2   0  -7   -5.45    5.18
  -2   0  -7    1.53    7.06
  -2   0  -8  235.30   25.86
   2   0   8  214.13   24.90
   2   0   9    1.33    6.58
  -2   0  -9   -2.22    5.30
  -2   0  -9   -5.46    6.07
  -2   0 -10   34.57   13.30
   2   0  10   45.53   14.68
  -2   0 -10   65.49   16.59
  -2   0 -11   -7.07    8.07
  -2   0 -11   -1.86    7.39
  -2   0 -12  151.01   26.29
  -2   0 -13    4.76    9.02
  -2   0 -14  257.83   37.17
  -2   0 -15  -12.70   12.89
   2  -1 -16   35.93   17.66
   2   1 -16   32.60   18.90
   2   1 -15   22.31   13.92
   2  -1 -15   -4.57   11.27
   2  -1 -14   69.67   20.01
   2   1 -14   35.11   17.61
   2   1 -13   19.64   12.96
   2  -1 -13   17.53   13.17
   2   1 -12  392.38   42.09
   2  -1 -12  444.41   43.85
   2   1 -11  115.38   22.92
  -2   1  11  138.76   23.16
   2  -1 -11  140.35   24.12
  -2   1  10  778.02   51.35
  -2  -1  10  743.42   52.62
   2  -1 -10  682.20   49.69
   2   1 -10  757.78   52.29
  -2  -1   9  171.48   24.46
  -2   1   9  156.00   21.92
   2  -1  -9  157.27   22.49
  -2  -1   8 5285.24  122.86
   2  -1  -8 4820.83  115.03
  -2   1   8 5182.58  116.04
   2  -1  -7  275.06   25.81
  -2   1   7  249.07   23.90
  -2  -1   7  296.14   27.26
  -2  -1   6 3787.73   89.69
  -2   1   6 3717.84   85.31
  -2   1   5  170.30   17.21
  -2  -1   5  171.41   18.14
  -2   1   4 1052.86   39.16
  -2  -1   4 1055.35   39.74
  -2  -1   3 3260.13   60.98
  -2   1   3 3301.22   64.13
  -2   1   2  523.24   23.96
  -2  -1   2  555.19   21.59
  -2   1   1  682.18   25.12
  -2  -1   1  703.34   19.12
  -2   1   0  597.88   24.07
  -2   1  -1    8.45    4.63
  -2   1  -2    6.62    4.17
   2   1   2   10.00    2.53
  -2  -1  -2    6.20    2.26
  -2  -1  -2    8.89    2.36
  -2  -1  -3  937.15   26.64
   2   1   3  926.93   26.89
  -2   1  -3  946.04   38.27
  -2  -1  -4 1313.02   37.54
   2   1   4 1340.75   38.59
  -2   1  -4 1307.90   49.24
   2   1   5   42.55    8.22
  -2  -1  -5   66.52   10.26
  -2   1  -5   56.67   11.70
  -2   1  -6 1793.83   65.25
  -2  -1  -6 1834.95   56.25
   2   1   6 1765.27   55.71
  -2   1  -7   96.66   16.51
   2  -1   7  107.86   17.88
  -2  -1  -7   79.94   13.64
   2   1   7   77.75   13.05
  -2   1  -7   68.98   14.72
  -2   1  -8 1866.12   75.23
   2   1   8 1890.75   68.54
  -2   1  -8 1818.58   74.70
  -2  -1  -8 1755.08   65.83
   2  -1   8 1780.29   76.58
   2  -1   9    3.18    8.51
  -2  -1  -9   21.08    9.17
   2   1   9    9.96    7.93
  -2   1  -9   -4.51    6.35
  -2   1  -9    7.78    7.77
  -2   1 -10 1561.87   77.76
   2   1  10 1565.17   72.90
  -2   1 -10 1520.25   76.08
   2  -1  10 1555.97   79.52
  -2  -1 -10 1536.54   69.49
  -2  -1 -11   30.30   11.72
   2   1  11   24.50   11.04
  -2   1 -11   10.33    9.75
  -2   1 -12  393.18   42.84
  -2  -1 -12  387.11   40.42
  -2  -1 -13  149.48   27.36
  -2   1 -13  167.41   30.19
  -2   1 -14   11.44   11.84
  -2  -1 -14   34.92   15.59
  -2  -1 -15    7.53   11.26
  -2   1 -15   22.37   16.76
   2  -2 -16   61.66   20.42
   2   2 -16   60.82   20.66
   2   2 -15   54.57   20.63
   2  -2 -15   40.21   15.03
   2  -2 -14  280.30   39.03
   2   2 -14  310.11   42.82
   2  -2 -13  283.14   37.71
   2   2 -13  266.82   38.40
   2  -2 -12  144.09   25.87
   2   2 -12  182.77   30.28
   2  -2 -11  230.54   30.25
  -2   2  11  288.84   32.93
   2   2 -11  255.76   33.96
   2  -2 -10   15.74   10.09
   2   2 -10   17.97   11.14
  -2   2  10    0.50    6.78
   2   2  -9   40.56   12.13
  -2  -2   9   39.63   13.60
  -2   2   9   20.72    9.61
   2  -2  -9   26.58   11.12
  -2  -2   8  180.04   24.62
  -2   2   8  213.72   24.15
   2  -2  -8  199.44   24.23
  -2  -2   7  450.48   36.16
   2  -2  -7  472.30   34.48
  -2   2   7  474.89   33.53
  -2   2   6  370.44   27.93
  -2  -2   6  375.97   30.95
   2  -2  -6  427.36   31.64
   2  -2  -5 1031.87   42.76
  -2  -2   5  943.23   44.61
  -2   2   5 1039.26   44.03
   2  -2  -5  982.09   44.74
   2  -2  -4  657.87   32.73
  -2  -2   4  665.11   34.75
   2   2  -4  648.91   33.27
  -2   2   4  673.09   33.75
   2  -2  -3  997.72   37.81
   2   2  -3 1007.86   37.85
  -2   2   3 1007.31   39.51
  -2  -2   3  990.90   37.76
  -2  -2   2 2126.36   48.73
   2   2  -2 2265.18   48.95
   2  -2  -2 2111.63   54.32
  -2   2   2 2249.42   54.51
  -2   2   1  400.27   23.28
   2   2  -1  404.59   17.92
   2   2   0  191.50    9.94
  -2   2   0  189.23   16.71
   2   2   0  189.94   10.10
  -2   2  -1  102.34   13.03
  -2   2  -2 2806.21   70.24
   2   2   2 2736.81   31.20
  -2  -2  -3 1704.26   33.33
   2   2   3 1692.14   32.25
  -2   2  -3 1737.78   58.98
   2   2   4    8.02    3.30
  -2   2  -4    7.16    4.60
  -2  -2  -4    4.52    3.39
  -2   2  -5  172.28   21.89
   2   2   5  187.08   15.58
  -2  -2  -5  161.21   14.49
  -2  -2  -6  223.56   18.96
   2   2   6  217.20   18.44
  -2   2  -6  192.76   23.90
   2   2   7  511.84   31.45
  -2   2  -7  472.89   39.93
  -2  -2  -7  551.46   32.75
  -2  -2  -8   75.11   13.53
   2   2   8   84.59   14.31
  -2   2  -8   54.91   14.84
  -2   2  -8  102.12   19.51
  -2   2  -9  613.80   49.23
  -2   2  -9  706.64   52.14
  -2  -2  -9  622.26   40.63
   2   2   9  614.17   40.41
  -2   2 -10   13.00   10.92
  -2  -2 -10   20.97    9.02
   2   2  10   10.72    6.22
  -2  -2 -11  150.94   23.53
  -2   2 -11  130.11   25.81
   2   2  11  111.45   22.03
  -2   2 -12  286.09   39.04
  -2  -2 -12  344.40   36.88
  -2  -2 -13   -6.50    8.15
  -2   2 -13  -23.83   13.80
  -2   2 -14  308.90   43.56
  -2  -2 -14  270.27   36.51
  -2  -2 -15   19.11   21.00
  -2   2 -15   45.16   18.57
   2  -3 -15  305.93   42.38
   2   3 -15  336.65   48.29
   2  -3 -14   32.69   17.99
   2   3 -14   82.99   24.36
   2  -3 -13   19.92   12.91
   2   3 -13   68.24   20.41
   2   3 -12  154.06   29.05
   2  -3 -12  192.39   29.87
   2  -3 -11   30.08   13.11
   2   3 -11   27.97   14.51
   2  -3 -10  134.25   23.21
  -2   3  10  153.83   23.34
   2   3 -10  182.84   29.10
  -2  -3   9  131.46   24.60
  -2   3   9  175.40   23.53
   2   3  -9  177.38   27.10
   2  -3  -9  135.75   21.67
  -2  -3   8  792.41   54.22
   2   3  -8  810.30   52.81
   2  -3  -8  801.61   45.95
  -2   3   8  877.34   49.43
   2   3  -7   30.96   12.40
   2  -3  -7   37.64   11.50
  -2  -3   7   37.31   12.21
  -2   3   7   72.73   13.90
  -2  -3   6 1412.10   63.51
  -2   3   6 1366.30   56.06
   2  -3  -6 1361.18   54.41
   2   3  -6 1476.97   63.30
  -2  -3   5  488.97   35.06
  -2   3   5  516.29   33.77
   2  -3  -5  546.32   32.90
   2   3  -4  702.54   38.53
  -2   3   4  807.28   40.49
   2   3  -4  731.20   39.63
   2  -3  -4  730.11   37.08
  -2   3   3 1749.36   55.24
   2   3  -3 1766.45   55.39
   2  -3  -3 1808.62   57.29
   2   3  -3 1704.35   56.09
   2   3  -2   86.30   11.63
   2  -3  -2   93.07   13.53
  -2   3   2   96.73   13.43
   2   3  -2   99.69   12.68
   2  -3  -1 2463.46   66.86
  -2   3   1 2531.61   67.58
   2   3  -1 2529.67   55.79
   2   3  -1 2590.78   56.41
   2  -3   0   15.46    7.07
   2   3   0   17.13    4.92
   2   3   0   23.43    5.32
  -2   3   0   25.12    8.03
   2  -3   1  190.48   20.69
   2   3   1  177.63   10.95
  -2   3  -1  216.93   21.38
  -2  -3  -2    0.61    1.76
   2   3   2    0.55    2.17
  -2   3  -2   -2.59    4.62
   2   3   3  457.70   18.98
  -2  -3  -3  433.67   14.93
  -2   3  -3  495.60   35.35
  -2  -3  -4   14.59    3.61
  -2   3  -4    7.06    5.36
   2   3   4   11.50    4.08
  -2  -3  -5  979.22   29.78
   2   3   5  983.31   34.65
  -2   3  -5  996.38   55.89
  -2   3  -6   68.63   15.94
  -2  -3  -6   51.55    9.65
   2   3   6   43.31    8.32
  -2   3  -7  145.60   23.69
  -2  -3  -7  134.04   16.22
  -2   3  -7  175.62   25.93
   2   3   7  155.52   17.08
   2   3   8  757.11   40.07
  -2  -3  -8  738.32   40.52
  -2   3  -8  840.83   57.77
  -2  -3  -9   68.03   13.85
   2   3   9   71.08   13.38
  -2   3  -9   66.35   19.05
  -2   3 -10  638.22   55.09
   2   3  10  667.17   44.03
  -2  -3 -10  668.10   44.53
  -2  -3 -11  407.33   37.04
   2   3  11  403.79   37.26
  -2   3 -11  460.68   49.19
  -2  -3 -12   50.22   15.29
   2   3  12   36.81   11.82
  -2   3 -12   68.69   21.74
  -2  -3 -13    1.35    6.81
  -2   3 -13    5.71   10.20
  -2  -3 -14    2.99    7.94
  -2   3 -14   20.04   14.87
   2  -4 -14  -25.03   12.73
   2   4 -14    6.01    9.76
   2  -4 -13  329.69   38.44
   2   4 -13  296.39   43.02
   2   4 -12   24.93   14.63
   2  -4 -12   10.33    6.82
   2  -4 -11  677.37   49.87
   2   4 -11  751.01   62.02
   2  -4 -10    4.33    6.54
   2   4 -10    6.54    8.98
  -2   4  10   -8.29    8.06
  -2   4   9  306.21   32.02
   2   4  -9  340.84   38.37
   2  -4  -9  269.13   28.98
   2   4  -8    5.30    7.95
  -2   4   8    7.55    9.29
   2  -4  -8   -2.75    6.64
  -2   4   7  752.94   46.25
   2   4  -7  876.47   56.84
   2  -4  -7  760.31   44.46
   2   4  -7  785.67   52.20
   2   4  -6   18.79   10.89
   2   4  -6    8.73    6.13
  -2   4   6   23.71    9.03
   2  -4  -6   16.55    7.71
   2  -4  -5 1092.95   50.50
   2   4  -5  979.14   54.53
  -2   4   5 1151.49   54.49
   2   4  -5 1164.55   56.54
   2  -4  -4  253.30   24.19
  -2   4   4  270.74   25.89
   2   4  -4  269.88   27.07
  -2   4   3  689.99   38.74
   2   4  -3  701.51   40.02
   2   4  -3  729.90   40.10
   2  -4  -3  749.18   40.95
  -2   4   2   42.36   10.11
   2   4  -2   36.67    8.74
   2   4  -2   40.41    9.37
   2  -4  -2   80.72   14.01
   2   4  -1   37.79    8.71
  -2   4   1   39.80   10.55
   2  -4  -1   51.65   12.49
   2   4  -1   32.47    8.00
  -2   4   0  112.35   16.57
   2   4   0   89.04   11.49
   2   4   0   99.88   12.54
   2  -4   0   87.76   15.52
   2  -4   1    3.42    6.85
   2   4   1    1.18    2.83
  -2   4  -1    2.83    4.98
  -2   4  -2  301.76   29.21
   2   4   2  270.71   15.66
  -2  -4  -2  304.75   16.99
   2  -4   2  317.03   30.01
   2   4   3  788.77   29.59
   2  -4   3  778.62   49.24
  -2   4  -3  767.35   48.51
  -2  -4  -3  743.41   24.68
  -2  -4  -4  112.28    9.68
  -2   4  -4  125.77   21.26
  -2   4  -4  115.28   20.34
   2   4   4  107.66   11.38
   2  -4   4   99.68   19.25
  -2   4  -5  926.86   58.21
  -2  -4  -5  898.16   28.79
   2   4   5  887.00   34.24
  -2   4  -5  959.47   58.88
  -2   4  -6  327.74   36.34
  -2   4  -6  299.07   34.78
  -2  -4  -6  299.34   18.29
   2   4   6  304.94   21.61
  -2  -4  -7  584.60   28.09
  -2   4  -7  586.76   50.09
   2   4   7  546.47   31.38
  -2   4  -8   68.14   17.76
   2   4   8   97.94   14.45
  -2  -4  -8   94.18   12.93
  -2  -4  -9  179.89   18.70
   2   4   9  192.15   21.83
  -2   4  -9  179.04   30.24
   2   4  10   47.89   12.64
  -2   4 -10   74.04   21.52
  -2  -4 -10   59.54   12.08
   2   4  11  120.25   20.86
  -2   4 -11  151.99   30.31
  -2  -4 -11  138.21   19.16
  -2  -4 -12   66.23   15.12
  -2   4 -12   29.07   17.94
  -2  -4 -12   49.74   14.12
  -2  -4 -13   61.42   16.24
  -2   4 -13   69.25   22.33
  -2   4 -14   -2.84    9.77
   2  -5 -13   71.36   19.38
   2   5 -13   77.41   24.86
   2   5 -12   16.96   13.88
   2  -5 -12   20.32   11.05
   2   5 -11    4.57   10.27
   2  -5 -11   -3.07    7.25
   2  -5 -10    5.86    9.21
   2   5 -10   25.62   16.30
   2  -5  -9   23.98   11.15
   2   5  -9   27.14   13.30
  -2   5   9    5.44    6.63
  -2   5   8  212.90   27.34
   2   5  -8  255.01   34.87
   2  -5  -8  227.86   26.61
   2   5  -7  315.99   35.50
  -2   5   7  302.62   31.50
   2  -5  -7  289.17   29.59
   2  -5  -6   26.45   11.68
   2   5  -6   13.35    9.31
   2   5  -6   20.52    9.81
  -2   5   6   19.54    9.72
  -2   5   5  446.48   36.79
   2  -5  -5  503.63   37.31
   2   5  -5  535.97   41.90
   2   5  -5  530.61   43.03
   2  -5  -4   16.28    8.46
  -2   5   4   -4.72    5.29
   2   5  -4   14.63    9.80
   2   5  -4    9.58    5.42
   2  -5  -3 1367.14   60.53
   2   5  -3 1307.94   60.25
  -2   5   3 1345.77   59.06
  -2   5   2  139.51   19.47
   2   5  -2  128.73   17.79
   2  -5  -2  132.03   19.73
  -2   5   1  499.24   37.41
   2  -5  -1  456.47   36.50
   2   5  -1  461.07   31.41
   2   5  -1  492.84   33.39
   2  -5   0    2.08    7.47
  -2   5   0   10.45    7.68
   2   5   0   -3.16    4.81
   2   5   0    9.55    5.59
   2   5   1 1020.16   40.15
   2  -5   1  989.46   56.78
  -2   5  -1 1062.20   57.98
   2   5   2   16.16    5.32
  -2   5  -2   29.58   11.92
   2  -5   2   16.58    8.88
  -2  -5  -3 1608.14   43.73
   2  -5   3 1796.89   79.97
  -2   5  -3 1669.69   77.70
   2   5   3 1651.79   50.05
   2   5   4    8.55    4.99
  -2   5  -4   15.39    8.85
  -2   5  -4    9.19    6.91
  -2  -5  -4   15.77    5.45
  -2   5  -5   78.34   19.10
  -2  -5  -5  101.09   10.56
   2   5   5  114.05   13.47
  -2  -5  -6   31.59    6.50
   2   5   6   31.03    7.61
  -2   5  -6   50.15   16.54
  -2   5  -7    7.68   10.06
  -2  -5  -7    0.20    3.32
   2   5   7   -7.04    5.12
   2   5   8    6.31    5.04
  -2  -5  -8    3.62    4.56
  -2  -5  -9    3.17    3.89
  -2   5  -9    2.25    8.74
   2   5   9    8.87    5.89
  -2   5 -10   21.13   14.02
  -2   5 -11   68.08   22.56
  -2   5 -12   18.44   15.53
   2   6 -12   13.95   15.92
   2   6 -11   80.92   23.86
   2  -6 -11   74.26   18.76
   2  -6 -10   12.65   11.26
   2   6 -10   23.18   12.39
   2   6  -9  221.92   35.33
   2  -6  -9  182.50   25.68
   2  -6  -8   -2.28    6.13
   2   6  -8   -0.97    9.43
   2   6  -7  360.72   40.87
   2  -6  -7  357.68   34.63
  -2   6   7  359.70   36.70
   2  -6  -6   -8.25    7.01
  -2   6   6   11.90   11.43
   2   6  -6    2.34    9.25
   2  -6  -5    1.10    6.04
  -2   6   5   14.21   11.58
   2   6  -5    9.43    9.64
   2   6  -4  143.16   23.75
   2  -6  -4  180.71   24.57
   2   6  -4  175.74   25.60
  -2   6   4  132.69   20.65
   2  -6  -3  112.08   19.57
  -2   6   3  111.48   19.57
   2   6  -3  136.82   21.77
   2   6  -3  119.25   19.81
   2   6  -2  514.98   38.89
  -2   6   2  523.69   40.89
   2  -6  -2  532.03   42.39
   2   6  -2  565.50   40.90
  -2   6   1   67.32   16.54
   2  -6  -1   85.01   19.18
   2   6  -1   56.29   12.49
   2   6   0  567.51   36.07
   2  -6   0  612.35   47.13
  -2   6   0  587.72   45.28
   2   6   1   17.09    6.68
  -2   6  -1   24.17   11.91
   2  -6   1   37.93   13.07
   2   6   2   27.34    7.83
   2  -6   2   29.07   12.34
   2   6   3  610.24   34.38
   2  -6   3  717.52   55.88
  -2   6  -3  618.17   52.99
   2   6   4   -5.54    4.88
  -2   6  -4  -25.88   12.80
  -2   6  -5  305.34   39.50
  -2  -6  -5  272.27   17.67
   2   6   5  266.89   22.00
  -2   6  -6   17.97   13.65
  -2  -6  -6   10.08    3.87
   2   6   6    5.52    5.56
  -2   6  -7  374.87   46.51
  -2   6  -8  -13.81   12.14
  -2   6  -9  228.85   38.45
  -2   6 -10   27.29   14.02
  -2   6 -11   68.65   22.97
   2   7  -9   18.61   13.24
   2  -7  -8   59.57   16.70
   2   7  -8   31.45   14.60
   2   7  -7   -2.58    8.48
   2  -7  -7   15.28   10.33
   2   7  -6  270.37   36.05
   2  -7  -6  234.58   29.25
   2   7  -5   52.50   16.50
   2  -7  -5   32.64   10.90
   2   7  -4  278.11   33.85
   2  -7  -4  300.92   33.38
   2  -7  -3  151.94   24.77
  -2   7   3  113.26   21.41
   2   7  -3  139.23   23.69
   2   7  -3  145.13   24.18
  -2   7   2   25.51   10.94
   2  -7  -2   46.63   15.68
   2   7  -2   46.71   14.17
   2   7  -2   44.34   15.00
   2   7  -1  123.79   19.30
   2   7  -1  106.14   19.26
   2  -7  -1  136.88   24.25
   2   7   0  324.22   31.31
   2  -7   0  271.58   34.41
   2   7   0  231.89   25.54
   2   7   1  135.37   19.87
   2  -7   1  137.93   25.77
  -2   7  -2    3.19    8.61
   2  -7   2    0.40   10.51
  -2   7  -3   96.77   23.55
  -2   7  -4   93.98   23.77
  -2   7  -5   76.57   21.79
  -2   7  -6  149.69   32.48
  -2   7  -7    5.21   10.23
  -2   7  -8   83.09   25.44
   2   8  -6   60.95   18.78
   2   8  -5  107.98   24.11
   2  -8  -4  135.76   24.86
   2   8  -4   77.61   19.78
   2  -8  -3   18.05    9.86
   2   8  -3   22.96   11.88
   2  -8  -2  320.21   37.99
   2   8  -2  413.38   40.96
   2   8  -1    0.60    8.41
   2  -8  -1   -1.14   10.56
   2  -8   0  388.08   43.91
  -2   8  -1  -13.59   11.34
  -2   8  -2  172.24   31.38
  -2   8  -3    5.55   12.74
  -2   8  -4   -8.03   12.24
  -2   8  -5   54.49   20.44
   3   0 -16  197.23   36.52
   3   0 -15    0.51   12.27
   3   0 -14  146.20   29.07
   3   0 -13    6.58    9.38
   3   0 -12  136.54   26.50
   3   0 -11    3.39    9.18
   3   0 -10  429.41   39.04
  -3   0  10  458.77   40.66
   3   0  -9    5.21    8.12
  -3   0   9    0.62    5.34
  -3   0   8 4522.76  111.43
  -3   0   7    1.52    4.40
  -3   0   6 1062.76   47.14
  -3   0   5    2.46    4.70
  -3   0   4 1240.45   42.68
  -3   0   3    2.89    3.93
  -3   0   2   -1.56    3.06
  -3   0   1    2.23    2.83
  -3   0   0 5063.26   64.58
  -3   0  -1   -0.26    2.68
  -3   0  -2   61.60    8.20
   3   0   2   54.70    8.13
  -3   0  -3    2.05    4.26
   3   0   3    0.99    3.18
  -3   0  -3    3.35    3.00
  -3   0  -4   13.34    6.29
  -3   0  -4    4.65    4.69
  -3   0  -5    0.83    3.61
  -3   0  -5    1.17    4.04
  -3   0  -6   96.03   14.58
  -3   0  -6   97.68   14.84
   3   0   7    1.80    5.34
  -3   0  -7   -2.78    4.79
  -3   0  -7    2.98    4.02
  -3   0  -8 1203.40   57.82
  -3   0  -8 1122.70   56.34
   3   0   8 1090.38   56.37
  -3   0  -9   -1.14    5.07
  -3   0  -9    3.88    7.10
   3   0   9   -2.44    5.41
  -3   0 -10  339.27   35.02
  -3   0 -10  296.88   32.81
   3   0  10  332.25   35.66
  -3   0 -11    5.04   10.17
  -3   0 -12  171.27   28.92
  -3   0 -13   -8.11   11.09
  -3   0 -14  105.33   25.41
  -3   0 -15   -5.29   11.25
   3   1 -16   62.36   24.82
   3  -1 -16  110.73   28.47
   3   1 -15   27.74   16.62
   3  -1 -15   20.80   14.69
   3  -1 -14   98.88   24.26
   3   1 -14   96.11   23.41
   3   1 -13  148.28   27.72
   3  -1 -13  125.09   26.43
   3   1 -12   63.51   20.31
   3  -1 -12   54.81   17.43
   3   1 -11   97.79   21.58
   3  -1 -11   75.84   18.95
   3  -1 -10   23.26   11.40
  -3   1  10   13.51    9.38
  -3  -1  10   14.77   11.35
   3   1 -10   24.59   12.53
  -3  -1   9  219.33   27.33
   3  -1  -9  190.35   25.53
  -3   1   9  178.55   24.07
  -3  -1   8  836.25   49.42
   3  -1  -8  823.53   49.02
  -3   1   8  743.89   45.47
  -3   1   7   40.01   10.66
  -3  -1   7   53.19   12.65
  -3   1   6 1118.94   48.51
  -3  -1   6 1078.17   49.03
  -3   1   5 1297.94   49.36
  -3  -1   5 1354.61   49.83
  -3  -1   4  531.37   28.39
  -3   1   4  463.25   27.74
  -3   1   3  286.93   21.03
  -3  -1   3  307.49   19.26
  -3  -1   2  780.15   26.36
  -3   1   2  778.30   31.48
   3   1  -2  813.98   27.19
   3   1  -1  396.45   15.98
  -3  -1   1  414.75   16.00
  -3   1   1  403.83   22.28
  -3  -1   0 2133.59   28.63
  -3   1   0 2171.45   52.34
   3   1   0 2124.71   32.33
   3   1   1   83.80    6.15
  -3   1  -1   91.86   11.34
  -3  -1  -1   83.61    6.06
  -3  -1  -2 1528.41   28.80
  -3  -1  -2 1485.47   28.60
  -3   1  -2 1520.54   47.82
   3   1   2 1553.46   29.12
  -3  -1  -3  866.88   26.39
  -3  -1  -3  881.26   26.98
  -3   1  -3  921.68   40.07
   3   1   4  209.22   15.92
  -3  -1  -4  197.66   14.89
  -3  -1  -4  192.29   14.80
  -3   1  -4  223.38   21.05
  -3  -1  -5    2.90    4.47
  -3  -1  -5    3.49    3.51
  -3   1  -5    9.93    5.91
   3   1   5    1.71    3.72
  -3   1  -5    6.83    5.07
  -3   1  -6   55.53   12.85
   3   1   6   45.22    9.53
  -3   1  -6   60.00   13.25
  -3  -1  -6   69.89   11.42
  -3  -1  -6   65.52   11.38
  -3  -1  -7   28.89    7.85
  -3   1  -7   26.33   10.37
  -3   1  -7   44.33   13.07
   3   1   7   40.47   10.09
  -3  -1  -7   37.04    9.89
  -3  -1  -8    5.34    4.72
   3   1   8   13.63    6.84
  -3  -1  -8    8.90    5.52
  -3   1  -8    6.54    7.73
  -3   1  -8    2.51    5.29
  -3   1  -9  132.63   22.52
   3   1   9   93.97   17.47
  -3  -1  -9   95.89   16.79
  -3   1  -9  108.65   19.98
  -3  -1  -9  129.97   20.32
  -3   1 -10   20.94   10.50
  -3  -1 -10   39.09   12.58
  -3  -1 -10   32.04   10.11
   3   1  10   34.18   11.61
   3   1  11  -12.85    8.91
  -3  -1 -11   -2.04    6.80
  -3  -1 -11  -18.92    9.59
  -3   1 -11    1.23    7.41
  -3  -1 -12    2.38    7.34
  -3   1 -12   12.92   10.04
  -3   1 -13   15.85   11.28
  -3  -1 -13    9.75    8.57
  -3  -1 -14   64.20   20.58
  -3   1 -14   41.88   17.61
  -3   1 -15    3.94   11.22
  -3  -1 -15   17.10   14.12
   3   2 -16   16.87   13.95
   3  -2 -16   25.76   16.39
   3   2 -15   24.09   15.26
   3  -2 -15   -3.84   11.76
   3   2 -14  136.15   30.04
   3  -2 -14  167.18   30.79
   3  -2 -13   -8.57   10.69
   3   2 -13    0.32    9.74
   3  -2 -12   22.39   11.43
   3   2 -12   33.08   14.56
   3  -2 -11   17.68    9.92
   3   2 -11   23.18   14.33
   3  -2 -10  168.33   24.81
   3   2 -10  170.13   26.89
  -3   2  10  167.74   24.55
   3  -2  -9   -2.36    8.15
  -3  -2   9    4.91    4.97
   3   2  -9   -4.19    8.67
  -3   2   9    7.05    7.17
   3  -2  -8  187.49   24.29
  -3   2   8  220.83   25.06
  -3  -2   8  206.91   26.52
   3   2  -8  176.07   24.00
  -3   2   7   31.56    9.64
  -3  -2   7   37.79   10.78
   3  -2  -7   37.42   13.59
   3   2  -7   27.61    8.25
  -3   2   6  617.98   38.21
   3  -2  -6  628.63   39.04
  -3  -2   6  604.62   38.14
  -3  -2   5  503.25   32.60
   3  -2  -5  488.53   31.61
   3   2  -5  507.71   31.90
  -3   2   5  477.54   31.88
  -3   2   4   34.34    8.89
   3  -2  -4   21.67    7.47
  -3  -2   4   35.05    8.79
   3   2  -4   27.22    7.33
  -3  -2   3 2035.91   52.66
  -3   2   3 2077.72   59.65
   3   2  -3 2061.69   52.18
  -3   2   2  117.75   14.21
   3   2  -2  131.59   12.02
  -3  -2   2  131.87   12.00
  -3   2   1   55.05   10.06
  -3  -2   1   40.92    5.74
   3   2  -1   53.36    6.23
  -3   2   0  193.54   19.43
   3   2   0   74.58    5.07
  -3   2  -1  140.64   16.72
  -3   2  -2  211.58   21.54
   3   2   3   79.19    6.50
  -3   2  -3   63.71   12.53
  -3  -2  -3   75.04    6.28
  -3  -2  -4   37.20    6.26
   3   2   4   40.53    6.47
  -3   2  -4   27.51    9.15
  -3  -2  -4   26.08    4.54
  -3   2  -5  944.22   50.76
  -3  -2  -5  941.20   30.96
  -3  -2  -5  944.62   33.30
   3   2   5  912.46   33.27
  -3  -2  -6  862.05   35.89
  -3  -2  -6  828.67   33.35
   3   2   6  812.19   35.46
  -3   2  -6  924.21   53.02
  -3  -2  -7  576.49   32.80
  -3   2  -7  575.44   44.35
  -3   2  -7  496.86   41.04
   3   2   7  530.77   32.04
  -3  -2  -8  807.32   42.06
   3   2   8  769.75   42.08
  -3   2  -8  923.63   58.71
  -3   2  -8  869.66   56.28
  -3  -2  -9   -1.55    5.92
   3   2   9    2.80    6.33
  -3   2  -9    5.63    7.24
  -3  -2  -9    1.53    4.25
  -3  -2 -10  283.54   28.22
  -3  -2 -10  314.99   30.95
   3   2  10  277.23   29.44
  -3   2 -10  282.07   35.40
   3   2  11  118.33   21.75
  -3  -2 -11  149.02   23.01
  -3   2 -11  172.72   29.74
  -3  -2 -11  123.63   20.02
  -3  -2 -12   66.16   15.47
  -3   2 -12   74.72   21.41
  -3  -2 -12   46.06   14.56
  -3   2 -13   82.40   23.55
  -3  -2 -13  120.65   23.56
  -3  -2 -14  270.29   36.46
  -3   2 -14  319.18   44.68
  -3  -2 -15   50.18   18.54
  -3   2 -15   56.12   21.43
   3  -3 -15   46.72   19.84
   3   3 -15    5.53   10.68
   3  -3 -14   42.18   18.28
   3   3 -14    0.45    9.17
   3  -3 -13  225.23   35.88
   3   3 -13  191.07   33.37
   3  -3 -12    8.18   11.07
   3   3 -12   28.72   12.99
   3   3 -11   54.59   18.54
   3  -3 -11   69.56   18.96
   3   3 -10   47.48   15.26
   3  -3 -10   40.19   13.55
  -3   3  10   48.33   15.18
  -3  -3   9  564.15   47.96
   3  -3  -9  513.20   40.23
   3   3  -9  575.60   47.13
  -3   3   9  599.07   44.37
   3   3  -8  108.85   20.02
  -3  -3   8  117.40   21.45
   3  -3  -8  113.38   18.90
  -3   3   8  129.97   20.60
   3  -3  -7  156.58   20.78
  -3  -3   7  216.12   27.04
   3   3  -7  213.63   25.88
  -3   3   7  229.30   25.88
  -3   3   6  123.96   18.36
   3  -3  -6  139.72   19.37
  -3  -3   6   93.48   17.21
  -3  -3   5   -0.06    4.51
   3  -3  -5    8.50    6.99
  -3   3   5   -1.76    5.44
  -3  -3   4  312.16   25.68
   3  -3  -4  332.98   27.02
  -3   3   4  343.68   28.38
   3   3  -4  352.09   26.35
   3  -3  -3  125.00   17.01
  -3  -3   3  105.43   13.87
   3   3  -3  107.01   13.56
  -3   3   3  111.46   15.87
   3   3  -2  279.26   19.35
   3  -3  -2  270.09   23.96
   3   3  -2  305.41   21.17
  -3   3   2  276.99   23.72
  -3   3   1   66.32   12.36
   3   3  -1   83.94    9.61
   3  -3  -1   68.30   13.02
   3   3  -1   74.99    9.42
   3   3   0  534.91   19.35
   3   3   0  492.15   19.35
  -3   3   0  465.44   32.17
   3  -3   0  432.74   31.08
   3   3   1    2.70    1.90
   3   3   1    5.01    1.62
  -3   3  -1    6.91    6.24
  -3   3  -2    0.71    5.81
  -3   3  -3  966.56   51.05
   3   3   3  914.28   19.36
  -3   3  -4  -15.36    8.27
   3   3   4    1.77    2.41
   3   3   5  181.33   13.50
  -3  -3  -5  180.29   10.63
  -3   3  -5  196.10   25.98
  -3  -3  -6   15.92    6.04
  -3   3  -6    7.40    7.53
   3   3   6   13.21    5.07
  -3   3  -6   18.48    9.62
  -3  -3  -7  603.00   32.36
  -3   3  -7  676.50   51.47
  -3   3  -7  614.15   49.39
   3   3   7  631.15   32.67
   3   3   8   22.29    7.92
  -3  -3  -8   19.17    7.63
  -3   3  -8   25.22   14.70
   3   3   9 1029.20   50.08
  -3   3  -9 1089.88   70.48
  -3  -3  -9 1042.53   50.27
  -3  -3 -10   -0.07    5.83
  -3   3 -10   -3.30    9.81
   3   3  10   -0.74    4.58
  -3   3 -11  562.44   55.05
   3   3  11  443.31   38.18
  -3  -3 -11  522.55   41.46
  -3  -3 -11  480.41   37.06
  -3  -3 -12   68.13   17.10
  -3   3 -12   77.12   23.03
  -3   3 -13   11.89   13.05
  -3  -3 -13   55.16   16.51
  -3  -3 -14   38.64   15.77
  -3   3 -14    7.77   12.60
   3   4 -15   16.23   17.00
   3  -4 -15   19.64   13.25
   3  -4 -14   12.76   10.30
   3   4 -14   -4.66   15.45
   3   4 -13  -13.12   12.69
   3  -4 -13    8.91    8.26
   3   4 -12   33.81   15.89
   3  -4 -12   53.53   16.50
   3  -4 -11   35.88   13.52
   3   4 -11   48.52   16.78
   3  -4 -10    4.65    8.31
   3   4 -10    3.92    8.57
  -3   4   9   64.86   16.24
   3  -4  -9   32.88   12.40
   3   4  -9   71.77   19.15
  -3   4   8  214.43   27.37
  -3  -4   8  159.54   25.70
   3   4  -8  202.94   28.11
   3  -4  -8  180.50   24.14
   3   4  -7  455.04   39.47
  -3   4   7  433.92   37.12
   3   4  -7  484.03   42.01
   3  -4  -7  427.32   35.68
   3  -4  -6   23.19    9.17
   3   4  -6   20.02   10.50
  -3   4   6   33.41   10.92
   3   4  -6   22.55    9.67
   3  -4  -5  744.00   44.76
  -3   4   5  697.14   45.15
   3   4  -5  733.91   45.26
   3   4  -4   69.45   13.69
   3  -4  -4   44.14   11.80
  -3   4   4   69.20   13.50
  -3   4   3 1015.56   50.09
   3  -4  -3 1076.18   52.48
   3   4  -3 1055.55   46.10
   3   4  -3 1018.36   46.86
   3  -4  -2  155.07   20.35
  -3   4   2  162.33   20.46
   3   4  -2  178.91   17.80
   3   4  -2  209.50   19.58
   3  -4  -1   96.40   16.52
   3   4  -1   98.26   12.30
  -3   4   1   85.28   15.21
   3   4  -1   80.73   11.13
  -3   4   0   64.71   13.59
   3  -4   0   70.67   15.36
   3   4   0   60.81    9.10
   3   4   0   52.59    8.09
   3   4   1  490.23   19.81
  -3   4  -1  483.76   37.44
   3  -4   1  482.75   37.37
   3   4   1  506.34   21.80
   3  -4   2    6.65    6.21
   3   4   2    7.12    2.44
  -3   4  -2    2.26    5.52
  -3   4  -3  491.18   40.16
   3   4   3  420.36   16.80
   3  -4   3  456.55   39.08
   3  -4   4   40.88   14.47
   3   4   4   39.98    5.74
  -3   4  -4   28.63   11.10
   3   4   5 1089.24   32.47
  -3   4  -5 1170.31   67.37
  -3   4  -5 1112.28   65.27
  -3  -4  -6  274.89   12.80
  -3   4  -6  250.96   33.40
   3   4   6  268.20   18.48
  -3  -4  -7  570.08   23.15
  -3   4  -7  665.89   54.85
   3   4   7  618.05   30.71
  -3  -4  -8    0.34    3.45
   3   4   8    5.96    5.37
   3   4   9  125.08   16.76
  -3   4  -9  124.71   25.54
  -3  -4  -9  110.32   13.79
  -3   4 -10   48.12   18.23
   3   4  10   72.11   13.96
  -3  -4 -10   70.77   11.92
  -3  -4 -11  162.24   19.47
  -3   4 -11  234.01   37.22
  -3  -4 -12  -21.69   10.31
  -3   4 -12    5.82   11.27
  -3   4 -13   22.41   17.74
   3  -5 -13   92.48   21.58
   3   5 -13  146.74   32.55
   3   5 -12   11.84   13.76
   3  -5 -12   -5.88    9.36
   3  -5 -11  139.62   24.64
   3   5 -11  162.99   31.05
   3  -5 -10    3.95    6.07
   3   5 -10    6.63   11.19
   3  -5  -9  540.68   44.25
   3   5  -9  571.74   51.46
   3  -5  -8    1.61    5.93
  -3   5   8    5.15    7.38
   3   5  -8    6.00    9.46
   3  -5  -7  266.12   29.93
   3   5  -7  201.64   28.07
  -3   5   7  285.32   32.34
  -3   5   6   32.21   12.01
   3   5  -6   54.02   14.97
   3  -5  -6   45.41   13.91
   3   5  -6   33.71   12.43
   3  -5  -5  398.93   35.58
   3   5  -5  354.89   33.43
  -3   5   5  408.67   37.20
   3   5  -5  330.18   33.24
   3   5  -4    2.57    6.36
   3   5  -4    0.55    5.13
  -3   5   4   -8.51    6.65
   3  -5  -4    4.65    7.38
  -3   5   3   53.69   13.37
   3  -5  -3   42.89   12.89
   3   5  -3   33.82    9.71
  -3   5   2   -5.52    6.18
   3  -5  -2   -2.37    6.43
   3   5  -2   -4.75    4.83
   3   5  -2    1.59    4.47
   3   5  -1   98.43   14.09
   3  -5  -1   86.38   17.67
   3   5  -1  107.01   14.26
  -3   5   1  107.61   18.75
   3   5   0   25.00    7.43
  -3   5   0   35.05   11.85
   3   5   0   28.95    7.41
   3  -5   0   27.52   10.54
   3   5   1   14.29    5.15
   3   5   1   13.83    4.70
   3  -5   1   12.61    7.22
  -3   5  -1   12.73    9.53
   3   5   2  220.80   16.51
   3   5   2  253.49   17.55
  -3   5  -2  245.39   29.91
   3  -5   2  264.39   31.53
  -3   5  -3   37.54   14.86
   3   5   3   59.64    8.20
   3  -5   3   55.03   15.40
   3  -5   4  183.54   28.14
  -3   5  -4  220.93   31.14
   3   5   4  237.34   15.26
  -3   5  -5  537.40   49.86
   3   5   5  460.48   22.05
  -3   5  -6   27.12   11.79
   3   5   6   38.99    7.21
  -3   5  -7  549.30   53.84
   3   5   7  495.62   26.95
  -3   5  -8    3.43    9.42
  -3  -5  -8    0.58    2.00
   3   5   8    1.18    4.60
  -3   5  -9  249.94   39.85
  -3   5 -10   16.45   12.25
  -3   5 -11   77.17   24.30
  -3   5 -12   14.99   13.58
   3   6 -12   23.35   14.60
   3  -6 -12   21.67   11.02
   3  -6 -11   16.75   10.44
   3   6 -11   15.41   12.35
   3  -6 -10   27.87   12.16
   3   6 -10   30.52   14.56
   3   6  -9    2.47    8.73
   3  -6  -9   10.67   11.75
   3  -6  -8  145.71   24.22
   3   6  -8  164.06   28.91
   3   6  -7   58.63   17.42
   3  -6  -7   50.98   15.38
   3   6  -6   40.21   14.45
   3  -6  -6   33.33   11.57
  -3   6   5  433.40   41.01
   3   6  -5  466.94   41.07
   3   6  -5  347.91   37.12
   3  -6  -5  455.48   40.35
   3   6  -4   94.65   19.15
  -3   6   4  138.38   23.16
   3   6  -4   68.84   16.19
   3  -6  -4  122.38   21.84
  -3   6   3  201.10   26.77
   3   6  -3  203.39   25.22
   3  -6  -3  241.51   29.84
   3   6  -3  195.89   24.19
   3   6  -2   14.95    6.93
  -3   6   2   48.80   13.40
   3  -6  -2   28.90   12.04
   3  -6  -1   13.69   10.60
   3   6  -1    9.46    4.69
   3   6   0  107.25   14.74
   3   6   0  134.18   17.16
  -3   6   0  138.55   23.43
   3  -6   0  137.36   24.42
   3   6   1  236.48   19.54
   3   6   1  253.39   21.72
   3  -6   1  231.13   31.68
   3  -6   2   56.69   17.78
   3   6   2   54.67    8.52
   3   6   2   57.29    9.81
   3   6   2   48.46    9.67
   3   6   3  476.85   25.88
   3  -6   3  542.80   49.96
   3   6   3  505.17   27.31
   3   6   4   36.13    6.86
  -3   6  -4    9.14   11.98
   3  -6   4   31.82   15.41
  -3   6  -5  295.04   39.88
   3   6   5  252.55   17.64
  -3   6  -6    8.16    8.53
  -3   6  -7   34.94   15.74
  -3   6  -8  248.24   40.48
  -3   6  -9   25.97   15.39
  -3   6 -10   54.80   21.57
   3  -7  -9  131.19   24.13
   3   7  -9  160.66   30.75
   3  -7  -8   31.37   13.92
   3   7  -8   25.38   12.95
   3  -7  -7   63.12   17.37
   3   7  -7   87.13   22.02
   3  -7  -6   -9.16    8.88
   3   7  -6   12.04   10.69
   3  -7  -5   13.90   10.12
   3   7  -5   38.92   14.40
   3  -7  -4    2.15    6.72
   3   7  -4   -6.55    7.59
   3  -7  -3   -1.19   11.39
   3   7  -3    4.91    6.24
   3   7  -3    3.07    8.44
   3   7  -2  266.46   29.29
   3  -7  -2  318.27   37.32
   3   7  -2  329.56   32.51
   3  -7  -1   27.27   14.82
   3   7  -1   60.92   14.10
   3  -7   0  331.13   39.60
   3  -7   1    1.06   11.70
   3   7   2  218.49   21.31
   3  -7   2  203.55   32.80
   3  -7   3  104.63   24.70
  -3   7  -3   97.61   24.60
  -3   7  -4  174.70   32.56
  -3   7  -5   -2.68   11.03
  -3   7  -6   82.90   25.57
  -3   7  -7  186.79   35.84
  -3   7  -8   24.75   15.84
   3  -8  -5    7.96    9.79
   3   8  -5   10.34    9.01
   3   8  -4  159.06   26.07
   3  -8  -4  117.56   23.93
   3  -8  -3    6.37    9.20
   3   8  -3  -20.76   10.93
   3  -8  -2  -17.84   11.97
   3  -8  -1   30.32   14.02
   3  -8   0  -12.57   11.17
   3  -8   1   20.12   14.98
  -3   8  -2   17.47   13.66
  -3   8  -3    2.95   10.57
  -3   8  -4  113.45   28.50
   4   0 -17   14.89   13.22
   4   0 -16  394.44   51.36
   4   0 -15   -3.76   12.94
   4   0 -14   15.61   12.60
   4   0 -13    6.23    9.08
   4   0 -12  240.14   33.85
   4   0 -11   -1.25    8.57
   4   0 -10  119.05   22.21
  -4   0  10   76.11   17.81
  -4   0   9   -2.51    7.22
  -4   0   8  522.21   38.88
  -4   0   7   -2.46    5.31
  -4   0   6   53.18   11.63
  -4   0   5   -1.10    5.30
  -4   0   4 3039.96   71.22
  -4   0   3   -0.76    3.55
  -4   0   2 1025.96   35.96
  -4   0   1    2.70    3.39
   4   0   0 9828.74  106.02
  -4   0   0 9916.34  104.20
   4   0   1    3.82    3.77
  -4   0  -1   -1.30    3.36
  -4   0  -2 3788.69   68.78
   4   0   2 3810.20   69.64
  -4   0  -3   -2.31    3.72
   4   0   3    0.50    4.18
  -4   0  -4 2961.27   71.15
   4   0   4 2936.93   70.75
  -4   0  -4 2766.89   68.42
  -4   0  -5   -0.53    5.42
  -4   0  -5   -5.60    4.64
  -4   0  -6   12.11    6.17
  -4   0  -6    9.25    8.04
  -4   0  -7    6.24    6.49
  -4   0  -7    4.23    5.14
  -4   0  -8  595.12   42.49
  -4   0  -8  533.20   39.27
  -4   0  -9    0.21    6.14
  -4   0  -9   16.67    9.68
  -4   0 -10  484.71   43.42
  -4   0 -10  527.69   43.95
  -4   0 -11    1.24    9.86
  -4   0 -12   11.11   11.81
  -4   0 -13   14.68    9.17
  -4   0 -14  142.89   29.29
  -4   0 -15   -1.16   12.33
   4   1 -16   28.03   17.86
   4  -1 -16   32.63   18.09
   4   1 -15    9.08   11.41
   4  -1 -15    4.00    9.79
   4   1 -14  109.84   27.25
   4  -1 -14   55.25   19.44
   4   1 -13   81.16   22.53
   4  -1 -13   80.35   20.43
   4   1 -12   25.48   13.88
   4  -1 -12    9.89   10.81
   4   1 -11   -3.43    8.21
   4  -1 -11  -20.54   11.83
  -4   1  10  802.60   53.56
   4   1 -10  691.05   50.73
   4  -1 -10  629.15   48.29
  -4  -1  10  743.50   53.09
   4  -1  -9   17.23   10.80
  -4   1   9   20.72    9.26
   4   1  -9    7.05    7.46
  -4  -1   9    2.28    6.61
  -4  -1   8  860.04   50.91
  -4   1   8  885.69   50.43
  -4   1   7   15.37    7.46
  -4  -1   7   29.44   10.03
  -4   1   6 1829.56   64.98
  -4  -1   6 1853.34   64.06
  -4   1   5   -1.28    4.66
  -4  -1   5    0.78    4.70
   4   1  -4  510.48   28.82
  -4  -1   4  470.00   27.59
  -4   1   4  541.13   32.11
  -4   1   3  875.57   38.72
  -4  -1   3  839.87   32.91
   4   1  -3  863.05   33.63
  -4  -1   2  167.49   13.22
   4   1  -2  171.00   13.64
  -4   1   2  177.41   16.98
  -4   1   1   96.96   12.39
  -4  -1   1   77.19    8.23
   4   1   0  140.88   10.65
  -4  -1   0  130.25    9.29
  -4   1   0  130.62   14.31
  -4  -1  -1   15.04    3.70
   4   1   1   11.44    3.32
  -4   1  -1   17.51    5.99
  -4  -1  -2  103.28    8.86
  -4  -1  -2   90.65    8.58
   4   1   2  109.41    9.52
  -4   1  -2   74.95   12.46
  -4  -1  -3   70.52    8.54
   4  -1   3   64.20   11.64
  -4   1  -3   60.72   11.28
  -4  -1  -3   69.07    8.69
  -4  -1  -4 1084.52   36.37
  -4   1  -4 1051.77   48.29
  -4   1  -4  993.44   46.66
  -4  -1  -4 1067.21   36.14
   4  -1   4 1027.26   47.09
  -4   1  -5   63.16   13.67
  -4   1  -5   84.84   15.23
  -4  -1  -5   74.03   11.09
  -4  -1  -5   80.24   11.35
  -4   1  -6 3445.00   97.39
  -4  -1  -6 3366.69   78.50
  -4  -1  -6 3342.22   78.13
  -4   1  -6 3436.27   97.38
  -4   1  -7   -3.45    6.40
  -4  -1  -7    8.07    5.82
  -4  -1  -7    4.42    5.25
  -4   1  -7    0.30    6.79
  -4   1  -8  811.74   52.07
  -4  -1  -8  871.42   46.92
  -4   1  -8  878.06   54.60
  -4  -1  -8  878.43   46.64
  -4   1  -9   13.02    9.59
  -4  -1  -9    7.59    6.00
  -4   1  -9    3.17    6.56
  -4  -1  -9    6.14    6.39
  -4  -1 -10   43.39   12.71
  -4   1 -10   59.26   16.40
  -4  -1 -10   68.70   15.55
  -4  -1 -11   31.69   13.30
  -4   1 -11   30.68   13.75
  -4   1 -12   31.32   14.09
  -4  -1 -12   40.88   14.30
  -4   1 -13  167.68   31.43
  -4  -1 -13  154.32   26.69
  -4  -1 -14   22.43   13.86
  -4   1 -14   16.23    8.56
   4   2 -16    8.71   13.21
   4  -2 -16   15.08   13.79
   4   2 -15  113.52   28.74
   4  -2 -15   49.70   19.90
   4  -2 -14   92.44   23.94
   4   2 -14  124.84   27.46
   4   2 -13   56.99   19.42
   4  -2 -13   27.88   15.14
   4  -2 -12  112.12   24.50
   4   2 -12  173.21   29.87
   4  -2 -11  302.33   37.06
   4   2 -11  295.30   36.04
  -4   2  10    9.94    8.40
   4  -2 -10   14.28   10.98
   4   2 -10    1.04    8.63
   4   2  -9  367.03   35.89
  -4   2   9  477.66   39.84
   4  -2  -9  440.84   40.05
  -4  -2   9  402.10   38.51
  -4   2   8  208.20   25.31
   4  -2  -8  217.11   27.10
  -4  -2   8  210.06   26.20
   4   2  -8  183.52   24.15
  -4   2   7   52.48   12.98
  -4  -2   7   74.26   14.58
   4  -2  -7   43.39   12.24
   4   2  -7   64.62   14.21
  -4   2   6   83.10   15.53
  -4  -2   6   43.35   11.33
   4  -2  -6   52.12   12.34
   4  -2  -5  497.60   33.94
   4   2  -5  496.61   31.98
  -4   2   5  538.11   35.73
  -4  -2   5  510.42   32.50
  -4   2   4 1031.25   47.56
  -4  -2   4 1008.34   41.64
   4   2  -4  994.09   40.87
  -4   2   3  356.39   26.63
  -4  -2   3  300.03   20.40
   4   2  -3  301.95   20.17
  -4  -2   2 3621.80   61.18
  -4   2   2 3672.57   83.03
   4   2  -2 3699.18   61.00
  -4  -2   1   97.21    8.49
  -4   2   1   79.08   12.93
   4   2  -1  104.56    8.75
  -4   2   0 3435.40   82.81
  -4   2  -1  551.30   33.89
  -4   2  -2 6895.08  123.51
  -4  -2  -3 1443.18   24.59
  -4  -2  -3 1396.65   22.10
  -4   2  -3 1480.35   59.93
  -4  -2  -4  990.21   27.85
  -4  -2  -4  956.13   25.74
  -4   2  -4 1037.74   53.16
  -4   2  -5  202.33   25.16
  -4  -2  -5  213.89   15.47
  -4  -2  -5  234.34   15.59
   4   2   6  113.19   13.42
  -4  -2  -6  131.21   13.55
  -4   2  -6  116.30   20.36
  -4   2  -6  120.79   19.88
  -4  -2  -6  120.71   13.60
  -4   2  -7  412.00   38.79
   4   2   7  344.46   26.04
  -4   2  -7  408.28   38.52
  -4  -2  -7  431.88   27.89
  -4  -2  -7  416.42   26.79
  -4  -2  -8   11.42    7.12
   4   2   8    2.82    5.59
  -4   2  -8    9.16    9.95
  -4  -2  -8   12.89    6.38
  -4   2  -8   28.54   13.04
  -4  -2  -9  215.34   23.59
  -4   2  -9  239.89   32.62
  -4  -2  -9  216.66   23.25
   4   2   9  210.41   24.38
  -4  -2 -10   17.75    8.17
   4   2  10   18.90    8.78
  -4  -2 -10   23.33    8.59
  -4   2 -10   24.17   12.87
  -4  -2 -11   -0.29    6.57
   4   2  11   12.20    7.40
  -4   2 -11  -16.35   12.08
  -4  -2 -11    0.71    8.45
  -4  -2 -12   11.01    8.39
  -4   2 -12    6.54   12.83
  -4  -2 -13  136.63   24.84
  -4   2 -13  157.10   32.20
  -4  -2 -14   14.15    9.67
  -4   2 -14   42.35   20.15
   4   3 -15  121.55   29.81
   4  -3 -15  169.99   33.15
   4  -3 -14   26.10   15.24
   4   3 -14   47.48   20.26
   4  -3 -13   28.22   14.70
   4   3 -13   20.50   13.74
   4  -3 -12   -0.24    8.63
   4   3 -12   -1.06   10.29
   4  -3 -11  219.87   31.68
   4  -3 -11  233.54   31.18
   4   3 -11  221.70   32.40
   4  -3 -10  121.09   21.84
   4   3 -10  130.42   24.58
  -4   3   9  -11.51    8.50
   4   3  -9    0.78    7.13
   4  -3  -9    1.72    6.70
  -4  -3   9    1.43    9.63
   4  -3  -8  213.39   26.54
  -4   3   8  255.92   29.56
  -4  -3   8  212.54   27.94
   4   3  -8  243.23   28.87
   4  -3  -7   34.65   11.01
  -4   3   7   33.79   11.66
  -4  -3   7   28.50   10.01
   4   3  -7   43.70   11.96
   4  -3  -6   60.96   14.41
  -4   3   6   60.68   14.47
  -4  -3   6   59.54   13.75
  -4   3   5 1708.66   67.79
  -4  -3   5 1556.06   60.80
   4  -3  -5 1634.49   65.39
   4  -3  -4  542.23   37.71
   4   3  -4  631.83   34.41
  -4  -3   4  594.30   34.91
  -4   3   4  653.28   39.56
  -4   3   4  652.28   41.19
   4  -3  -3 1449.25   58.88
  -4  -3   3 1534.34   50.34
   4   3  -3 1594.01   49.27
  -4   3   3 1547.98   60.25
   4  -3  -2 1034.58   50.30
  -4   3   2  962.22   46.98
   4   3  -2  949.95   33.79
  -4  -3   2  950.00   34.92
   4   3  -1 3427.70   53.67
  -4   3   1 3312.05   88.34
   4   3   0    5.05    2.12
   4   3   0    7.91    2.21
  -4   3   0   -0.24    5.33
  -4   3  -1  525.05   36.97
  -4   3  -2   66.06   13.65
  -4   3  -3  716.19   45.77
  -4   3  -4   73.40   15.39
  -4   3  -5 1080.44   62.02
  -4   3  -5 1212.81   64.93
   4  -3   5 1073.96   61.64
   4   3   5 1026.83   29.14
  -4   3  -6  305.98   34.92
  -4  -3  -6  262.00   17.84
   4   3   6  299.33   19.18
  -4   3  -6  315.76   34.85
  -4  -3  -6  279.50   14.94
  -4  -3  -7   -0.46    3.53
  -4  -3  -7    7.01    4.37
   4   3   7    3.77    3.74
  -4   3  -7    9.85   12.26
   4   3   8  337.94   25.90
  -4   3  -8  309.08   37.59
  -4  -3  -8  320.07   22.76
  -4  -3  -8  307.23   24.69
  -4  -3  -9   25.09    8.79
   4   3   9   15.93    7.61
  -4   3  -9   24.27   13.41
  -4  -3  -9   21.12    7.43
  -4  -3 -10   16.88    7.68
   4   3  10   21.89    8.35
  -4   3 -10   -6.58   11.51
  -4  -3 -10   17.97    7.52
  -4  -3 -11   -2.23    5.99
  -4   3 -11   10.40   11.30
  -4  -3 -12   16.20    8.56
  -4   3 -12    9.87   10.65
  -4  -3 -13   48.98   14.84
  -4   3 -13   86.05   25.90
  -4   3 -14   -9.13   12.01
   4  -4 -15   28.20   14.72
   4   4 -15   58.72   21.33
   4   4 -14   25.90   16.09
   4  -4 -14  -11.16   10.54
   4   4 -13  191.60   35.26
   4  -4 -13  209.09   32.05
   4  -4 -12   13.65   10.05
   4   4 -12   13.30   13.87
   4   4 -11  621.79   55.83
   4  -4 -11  575.89   49.36
   4  -4 -10   16.72    9.85
   4   4 -10   18.52   12.45
   4  -4  -9  311.96   33.74
   4   4  -9  350.72   38.32
  -4   4   8    3.36    6.72
   4  -4  -8   11.04    9.05
  -4  -4   8   23.88   11.90
   4   4  -8   11.86    8.08
  -4  -4   7  426.10   39.03
  -4   4   7  398.13   37.82
   4  -4  -7  430.40   38.09
   4   4  -7  445.06   38.59
  -4   4   6   72.21   16.02
   4  -4  -6   64.54   15.19
  -4  -4   6   70.51   15.44
   4   4  -6   75.91   15.80
   4   4  -5 1702.11   68.38
  -4   4   5 1719.67   73.81
   4  -4  -5 1620.85   70.08
   4   4  -4    0.92    4.13
   4  -4  -4    5.16    7.09
  -4   4   4    7.10    5.39
  -4   4   3   23.95    9.18
   4  -4  -3   44.04   12.13
   4   4  -3   49.57   10.57
   4   4  -3   52.30   11.04
  -4   4   2  173.20   22.19
   4  -4  -2  208.07   24.69
   4   4  -2  165.26   16.00
   4   4  -2  147.57   16.05
   4  -4  -1   89.22   17.39
  -4   4   1   78.43   15.38
   4   4  -1   79.52   10.36
   4   4  -1   91.89   11.49
   4   4   0  537.14   20.99
  -4   4   0  521.48   39.55
   4   4   0  482.35   21.11
   4  -4   0  525.54   40.14
   4   4   1    5.67    1.79
   4  -4   1   15.85    9.47
  -4   4  -1   10.78    6.77
   4   4   1    4.24    2.07
   4  -4   2  -15.21    9.55
  -4   4  -2    5.90    5.43
  -4   4  -3  719.90   50.65
   4  -4   3  686.23   49.58
  -4   4  -4  281.77   32.90
   4  -4   4  285.49   33.64
   4   4   5  938.59   20.54
  -4   4  -5 1118.56   68.28
   4  -4   5 1025.07   64.38
   4   4   6   60.27    7.48
  -4   4  -6   33.09   13.16
   4   4   7  193.55   15.92
  -4   4  -7  228.55   33.34
  -4  -4  -8   24.25    4.70
   4   4   8   12.38    5.67
  -4  -4  -8   18.64    4.56
  -4   4  -8   30.37   13.64
  -4  -4  -9  195.49   15.39
  -4   4  -9  208.89   34.80
   4   4   9  199.78   20.28
  -4   4 -10   13.23   11.51
  -4  -4 -10    2.36    4.87
  -4   4 -11  128.07   28.64
  -4   4 -12   11.10   11.70
  -4   4 -13   38.24   20.48
   4  -5 -13   47.20   16.86
   4   5 -13   33.71   16.80
   4  -5 -12   -0.29    9.11
   4   5 -12   11.37   13.50
   4  -5 -11   45.44   14.69
   4   5 -11   55.42   19.08
   4  -5 -10  177.00   28.10
   4   5 -10  187.33   31.27
   4  -5  -9    4.17    8.51
   4   5  -9    9.05    9.85
   4   5  -8  400.30   40.61
   4  -5  -8  397.17   39.34
   4  -5  -7   94.16   19.82
   4   5  -7  152.20   24.31
   4   5  -6   17.25    9.57
  -4   5   6    4.76    8.02
   4  -5  -6    4.14    6.22
   4   5  -6   17.32    9.12
  -4   5   5  268.53   32.19
   4   5  -5  299.16   29.96
   4   5  -5  320.98   32.35
   4  -5  -5  307.65   32.98
   4   5  -4   35.50   10.56
   4  -5  -4   20.52    9.13
  -4   5   4   48.69   13.48
  -4   5   3  846.88   52.68
   4  -5  -3  905.65   55.23
   4   5  -3  790.85   43.85
  -4   5   2    1.73    7.00
   4   5  -2    0.08    4.73
   4  -5  -2    2.29    6.39
   4   5  -2   -1.75    4.56
   4   5  -1  843.84   36.63
  -4   5   1  920.02   56.10
   4   5  -1  863.94   37.88
   4  -5  -1  860.79   55.19
   4   5   0   54.33    8.42
  -4   5   0   47.25   13.55
   4   5   0   52.14    8.62
   4  -5   0   40.71   13.42
   4   5   1  404.18   17.26
  -4   5  -1  398.84   38.76
   4   5   1  399.61   18.88
   4  -5   1  420.66   40.22
   4   5   2    3.23    1.98
   4  -5   2    6.06    7.95
  -4   5  -2    9.58    6.85
   4   5   2    6.31    2.59
   4  -5   3  275.62   34.78
   4  -5   4   87.52   21.09
   4  -5   5  233.77   33.93
  -4   5  -5  231.91   34.03
   4   5   6   15.22    2.80
  -4   5  -6   16.04   11.51
  -4   5  -7    5.16   10.18
   4   5   7   16.35    4.20
  -4   5  -8   50.65   19.55
  -4   5  -9  314.59   44.17
  -4   5 -10   18.10   13.45
  -4   5 -11   28.88   18.56
   4  -6 -12   18.97   13.17
   4   6 -12   29.39   14.72
   4  -6 -11   39.87   15.72
   4   6 -11   49.04   17.77
   4  -6 -10   24.43   12.20
   4   6 -10   -1.87    8.24
   4   6  -9  420.80   46.49
   4  -6  -9  342.35   38.74
   4   6  -8   38.13   15.94
   4  -6  -8   48.59   15.62
   4  -6  -7  102.16   20.60
   4   6  -7   88.85   20.32
   4   6  -6   79.09   17.92
   4  -6  -6   89.78   19.80
   4  -6  -5   29.86   13.09
   4   6  -5   47.68   13.06
   4   6  -5   39.10   12.72
   4  -6  -4  377.25   39.00
   4   6  -4  327.16   33.10
   4   6  -4  384.90   34.01
   4  -6  -3  203.91   29.14
   4   6  -3  208.46   24.32
   4   6  -3  265.54   26.74
   4   6  -2   16.27    7.47
   4  -6  -2   37.90   13.86
   4   6  -1    6.41    4.98
   4   6  -1    2.33    4.31
   4  -6   0   10.22   13.16
   4   6   0   -0.51    4.16
   4   6   0    2.27    4.13
   4  -6   1  119.69   24.26
   4   6   1   99.98   11.87
   4   6   1  104.32   10.68
   4   6   2  121.99   10.86
   4  -6   2   93.95   22.99
   4   6   2  129.16   11.20
   4   6   3   89.14    6.90
   4   6   3   94.08    6.89
   4  -6   3  122.46   25.40
   4  -6   4   15.85   13.85
  -4   6  -4   34.94   16.03
  -4   6  -5  401.99   47.93
  -4   6  -6   23.48   14.04
  -4   6  -7  462.95   54.03
  -4   6  -8    7.98   12.53
  -4   6  -9   51.66   21.66
  -4   6 -10   35.47   20.69
   4   7  -9   19.25   14.35
   4  -7  -9    4.36   11.92
   4  -7  -8  130.03   24.90
   4   7  -8  115.22   24.83
   4  -7  -7   10.11    7.17
   4   7  -7   25.25   13.03
   4  -7  -6  183.08   29.24
   4   7  -6  172.72   28.48
   4   7  -5  300.61   34.31
   4  -7  -5  249.95   34.36
   4  -7  -4   20.66   13.33
   4   7  -4   22.41   11.47
   4   7  -3  119.17   19.74
   4  -7  -3  116.44   24.56
   4  -7  -2   50.94   17.92
   4   7  -2   54.75   12.82
   4  -7  -1   25.23   12.45
   4  -7   0   22.15   11.97
   4   7   0    5.45    5.22
   4  -7   1  305.84   39.91
   4  -7   2    6.66    9.11
   4  -7   3  394.21   47.65
  -4   7  -4   59.83   21.14
  -4   7  -5   21.83   11.40
  -4   7  -6  176.70   35.13
  -4   7  -7   29.62   20.09
   4  -8  -5   26.27   11.82
   4  -8  -4   30.34   14.62
   4  -8  -3   25.53   12.91
   4  -8  -2  267.68   38.10
   4  -8  -1   15.48   12.62
   4  -8   0  129.73   27.76
   4  -8   1  -13.56   11.73
   4  -8   2  114.60   27.37
  -4   8  -3    6.78   12.24
   5   0 -16  180.58   35.64
   5   0 -15   -0.15   10.81
   5   0 -14   53.04   20.21
   5   0 -13  -15.36   11.95
   5   0 -12  335.39   39.84
   5   0 -11   80.75   35.08
  -5   0  10  674.21   49.92
   5   0 -10  797.90   54.83
   5   0  -9    1.89    8.00
  -5   0   9   -0.95    6.59
  -5   0   8 1445.27   65.58
  -5   0   7    1.18    7.03
  -5   0   6 1297.28   54.95
  -5   0   5    0.03    4.56
  -5   0   4  691.84   37.01
  -5   0   3    2.30    3.99
  -5   0   2  986.63   38.72
   5   0  -1   -0.74    4.30
  -5   0   1    1.88    3.70
  -5   0   0   38.65    7.88
   5   0   0   30.29    7.40
   5   0   1    1.04    4.23
  -5   0  -1    2.32    3.35
  -5   0  -2  309.80   22.12
   5   0   2  303.42   22.08
  -5   0  -3   -1.02    4.68
   5   0   3    1.49    4.32
  -5   0  -4 1799.75   58.53
   5   0   4 1761.80   57.36
  -5   0  -4 1830.64   59.41
  -5   0  -5   -2.32    4.38
  -5   0  -5    1.20    4.56
  -5   0  -6  212.82   23.14
  -5   0  -6  251.86   24.92
  -5   0  -7    0.10    5.11
  -5   0  -7  -10.08    7.04
  -5   0  -8 1242.77   61.81
  -5   0  -8 1268.10   61.61
  -5   0  -9    9.46    9.01
  -5   0  -9   -3.64    5.61
  -5   0 -10  563.67   46.40
  -5   0 -10  581.53   47.44
  -5   0 -11    1.89   11.25
  -5   0 -12  151.41   26.91
  -5   0 -13   -4.90    9.23
  -5   0 -14    4.69   10.42
   5   1 -16  101.76   27.31
   5  -1 -16   58.48   21.81
   5   1 -15   24.26   15.22
   5  -1 -15   16.60   14.54
   5   1 -14  146.15   30.67
   5  -1 -14  206.88   35.20
   5   1 -13   27.72   13.54
   5  -1 -13   31.68   14.39
   5   1 -12  165.19   28.62
   5  -1 -12  194.51   32.12
   5   1 -11  201.17   29.87
   5  -1 -11  204.26   30.90
   5   1 -10   11.63   10.84
   5  -1 -10   23.03   11.78
  -5  -1  10   21.23   10.27
  -5   1  10   39.73   13.21
   5   1  -9  111.70   20.97
   5  -1  -9   92.59   19.28
  -5  -1   9  109.87   20.29
  -5   1   9  130.66   22.11
  -5   1   8   -0.37    6.09
   5   1  -8    8.13    7.30
  -5  -1   8    3.92    5.60
  -5   1   7  265.85   27.43
  -5  -1   7  294.48   28.21
   5   1  -7  219.57   25.18
  -5   1   6  973.51   49.67
  -5  -1   6 1036.40   48.99
   5   1  -5  258.82   23.38
  -5   1   5  242.57   23.81
  -5  -1   5  214.47   20.90
   5   1  -4  347.61   25.24
  -5  -1   4  391.06   25.95
  -5   1   4  368.12   28.15
  -5  -1   3   26.67    6.76
   5   1  -3   25.26    7.02
  -5   1   3   18.45    7.42
  -5   1   2 1104.94   45.09
  -5  -1   2 1037.77   35.53
   5   1  -2 1046.80   36.41
   5   1  -1  592.89   26.13
  -5  -1   1  561.54   24.10
  -5   1   1  611.66   33.07
  -5   1   0 3071.65   74.52
   5   1   0 2916.44   55.58
  -5  -1   0 2860.61   51.68
  -5  -1  -1   31.59    5.92
  -5   1  -1   32.56    8.61
   5   1   1   33.45    6.47
  -5  -1  -2 2428.84   50.03
  -5   1  -2 2563.88   71.71
   5   1   2 2494.06   51.35
   5  -1   2 2607.54   73.13
   5  -1   3   37.83   10.75
   5   1   3   31.41    6.52
  -5  -1  -3   27.10    6.11
  -5  -1  -3   35.47    6.89
  -5   1  -3   40.59    9.54
  -5  -1  -4  728.42   32.09
  -5  -1  -4  700.70   31.49
  -5   1  -4  729.09   41.88
  -5   1  -5  664.38   42.29
  -5  -1  -5  778.42   35.83
  -5  -1  -5  744.24   35.11
  -5   1  -5  753.44   44.45
  -5   1  -6  109.22   18.83
  -5  -1  -6  132.50   16.25
  -5   1  -6  114.64   19.10
  -5  -1  -6  121.46   15.76
  -5  -1  -7  152.76   18.89
  -5   1  -7  101.22   19.09
  -5   1  -7  134.18   21.53
  -5  -1  -7  134.27   17.45
  -5   1  -8   47.89   14.16
  -5   1  -8   37.76   11.35
  -5  -1  -8   51.79   12.51
  -5  -1  -8   38.27   10.64
  -5  -1  -9   11.14    7.92
  -5   1  -9   14.57    9.79
  -5   1  -9   20.75   10.41
  -5  -1  -9   11.90    7.81
  -5  -1 -10  110.47   20.01
  -5   1 -10  114.71   23.30
  -5  -1 -10  122.92   21.66
  -5  -1 -11   79.37   18.26
  -5   1 -11   72.13   19.81
  -5  -1 -11   74.75   18.06
  -5   1 -12   39.12   15.65
  -5  -1 -12   32.90   13.99
  -5   1 -13  112.40   25.89
  -5  -1 -13   54.24   16.54
  -5   1 -14  191.06   34.15
  -5  -1 -14  162.04   28.88
   5   2 -16   74.98   22.76
   5  -2 -16   51.36   20.83
   5   2 -15   18.02   12.41
   5  -2 -15   13.42   13.05
   5   2 -14   42.92   18.29
   5  -2 -14   60.24   19.71
   5   2 -13   42.97   16.20
   5  -2 -13   23.12   15.04
   5   2 -12   29.73   14.32
   5  -2 -12   22.18   11.87
   5   2 -11   84.74   21.18
   5  -2 -11   65.34   19.30
   5   2 -10  386.17   39.66
   5  -2 -10  492.33   44.87
  -5   2   9   29.42   11.54
   5  -2  -9    4.03    8.41
  -5  -2   9    7.10    6.86
   5   2  -9   15.41   10.28
   5   2  -8   65.72   15.14
  -5   2   8   41.95   12.08
   5  -2  -8   41.27   13.08
  -5  -2   8   48.94   12.91
   5   2  -7    9.86    8.76
  -5   2   7   -0.04    5.21
  -5  -2   7    5.01    4.77
   5  -2  -7   12.16   10.24
  -5  -2   6  899.98   47.24
   5  -2  -6  922.36   50.29
  -5   2   6  944.71   51.52
  -5  -2   5  816.77   41.21
  -5   2   5  850.06   47.54
   5   2  -5  834.06   42.30
   5   2  -4   21.33    6.78
  -5   2   4   44.01   11.74
  -5  -2   4   34.50    9.07
   5   2  -3 1119.13   40.02
  -5  -2   3 1079.53   39.45
  -5   2   3 1114.03   50.09
  -5  -2   2  763.08   28.92
   5   2  -2  773.20   29.37
  -5   2   2  753.71   40.57
  -5   2   1  146.82   18.33
  -5  -2   1  145.72   10.90
   5   2  -1  139.99   10.75
  -5  -2   0  187.92    9.36
  -5   2   0  172.69   20.44
   5   2   0  196.67   12.04
  -5   2  -1 1103.73   51.06
   5   2   1 1054.13   23.46
   5   2   2    6.70    2.44
  -5   2  -2    6.22    4.96
  -5   2  -3 1145.27   55.69
  -5  -2  -3 1078.21   22.89
  -5  -2  -3 1082.09   24.33
  -5  -2  -4 1031.02   29.17
  -5  -2  -4 1008.02   28.27
  -5   2  -4 1003.53   54.10
   5  -2   4 1090.87   56.86
  -5  -2  -5   72.90    9.07
   5  -2   5   76.29   16.21
  -5   2  -5   85.04   17.22
  -5  -2  -5   91.26   10.56
  -5   2  -5   69.70   17.04
  -5  -2  -6  830.35   35.31
  -5   2  -6  833.60   54.21
  -5  -2  -6  742.37   32.57
  -5   2  -6  925.13   56.59
  -5  -2  -7   72.73   11.68
  -5   2  -7   74.73   18.23
  -5   2  -7   80.51   18.22
  -5  -2  -7   77.79   12.36
  -5  -2  -8   54.28   10.88
  -5   2  -8   82.02   19.64
  -5  -2  -8   51.29   11.30
  -5   2  -9   -2.60    8.21
  -5  -2  -9    3.32    4.86
  -5  -2  -9   -4.15    5.71
  -5  -2 -10  199.25   24.49
  -5  -2 -10  179.04   23.17
  -5   2 -10  175.61   30.14
  -5  -2 -11  102.04   18.89
  -5  -2 -11   76.85   16.79
  -5   2 -11   97.12   23.81
  -5  -2 -12  161.73   24.75
  -5   2 -12  178.38   32.08
  -5  -2 -13   20.35   11.63
  -5   2 -13   29.09   17.46
  -5  -2 -14   16.15    9.66
  -5   2 -14    9.15   11.13
   5   3 -15   -3.82   11.58
   5  -3 -15   -3.88   10.73
   5   3 -14  -10.19   12.09
   5  -3 -14   40.71   18.01
   5   3 -13  139.29   28.41
   5  -3 -13  114.55   25.56
   5  -3 -13  128.38   25.90
   5  -3 -12   37.77   15.73
   5   3 -12   43.73   17.78
   5  -3 -11  426.26   43.21
   5   3 -11  384.88   42.16
   5  -3 -10   -0.15    8.15
   5   3 -10   -0.20    7.79
  -5   3   9  204.99   27.85
  -5  -3   9  252.26   32.04
   5   3  -9  207.89   28.48
   5  -3  -9  211.48   28.37
   5  -3  -8    1.51    7.07
  -5   3   8    2.55    7.51
  -5  -3   8    3.61    7.16
   5   3  -8    8.63    7.14
  -5  -3   7  631.47   44.65
   5  -3  -7  569.42   42.94
   5   3  -7  587.74   42.19
  -5   3   7  557.26   43.61
   5  -3  -6   72.52   14.86
  -5   3   6   99.98   18.41
  -5  -3   6   63.56   13.73
   5  -3  -5   28.16   10.83
  -5   3   5   35.46   11.20
  -5  -3   5   14.83    6.68
  -5  -3   4  279.55   23.53
   5   3  -4  260.44   22.13
  -5   3   4  278.26   27.72
   5  -3  -4  260.44   27.54
   5   3  -3  533.32   28.24
  -5  -3   3  519.98   29.02
  -5   3   3  572.67   39.45
   5  -3  -3  581.16   40.04
   5   3  -2   17.82    5.46
  -5   3   2    5.97    5.86
  -5  -3   2    7.19    4.32
  -5   3   1  254.30   26.25
   5   3  -1  229.80   13.54
  -5   3   0  223.46   25.12
  -5   3  -1   85.76   16.23
  -5   3  -2  489.44   38.70
  -5   3  -3 1166.08   61.37
   5  -3   4   21.12    9.78
  -5   3  -4   -8.33    7.98
  -5   3  -5  241.85   30.22
  -5   3  -5  209.17   28.58
   5  -3   5  203.11   27.74
   5  -3   6    1.57    9.17
  -5  -3  -6    8.78    3.68
  -5   3  -6   15.14   11.23
  -5  -3  -6   10.79    2.91
  -5   3  -7 1053.40   67.81
  -5  -3  -7  927.62   36.32
  -5  -3  -7  920.13   30.97
  -5  -3  -8   36.21    8.38
  -5   3  -8   20.94   10.62
  -5  -3  -8   26.37    7.15
  -5  -3  -9   56.55   12.39
  -5   3  -9   57.41   19.57
  -5  -3  -9   50.25    9.86
  -5  -3 -10    0.60    5.75
  -5   3 -10   -4.95   10.72
  -5  -3 -11  165.85   23.00
  -5   3 -11  140.80   29.18
  -5  -3 -12   18.32    9.89
  -5   3 -12    2.98    9.91
  -5   3 -13   82.44   24.26
   5  -4 -14   29.27   13.27
   5   4 -14   29.67   16.90
   5  -4 -13  232.09   35.74
   5   4 -13  193.87   34.52
   5  -4 -12  128.92   25.56
   5   4 -12  139.43   28.57
   5  -4 -11   69.51   19.73
   5   4 -11   55.48   18.20
   5  -4 -10    2.68    8.85
   5   4 -10   20.08   11.17
   5  -4  -9   26.53   11.67
   5   4  -9   18.83    8.81
   5  -4  -8   51.07   14.30
  -5  -4   8   99.52   20.10
   5   4  -8   98.79   19.92
  -5   4   7   36.24   12.51
   5  -4  -7   17.96    8.79
  -5  -4   7   50.53   14.01
   5   4  -7   40.36   12.68
  -5   4   6   11.50    7.71
   5  -4  -6   24.71   10.74
  -5  -4   6   16.87    8.64
   5   4  -6   26.18   10.02
   5  -4  -5  279.32   30.71
  -5   4   5  328.68   34.05
  -5  -4   5  285.21   27.83
   5  -4  -4    8.62    9.67
   5   4  -4    4.11    5.24
  -5   4   4  -15.56    8.64
  -5   4   3 1245.31   61.85
   5  -4  -3 1169.56   61.37
   5   4  -3 1088.22   46.73
   5   4  -3 1209.16   45.65
  -5   4   2    1.89    6.73
   5   4  -2    2.38    3.94
   5   4  -2    2.85    3.49
   5  -4  -2   -2.25    6.73
   5   4  -1  450.84   20.89
   5  -4  -1  441.20   38.24
  -5   4   1  448.91   38.15
   5   4  -1  435.70   23.18
   5   4   0   43.38    4.54
   5   4   0   39.57    5.72
  -5   4   0   38.30   12.61
   5  -4   0   58.56   15.17
   5  -4   1  382.62   36.98
  -5   4  -1  347.38   34.92
   5  -4   2   79.61   17.81
  -5   4  -2   85.75   18.63
  -5   4  -3 1032.34   63.01
   5  -4   3 1011.68   62.44
   5  -4   4    5.63    7.30
   5  -4   5  171.09   28.19
  -5   4  -5  218.08   31.82
   5  -4   6   10.13   10.23
  -5   4  -6   11.58   12.55
  -5   4  -7  -12.80   11.51
  -5   4  -8   42.43   17.89
  -5   4  -9    3.51    9.09
  -5   4 -10   -2.39   15.22
  -5   4 -11   -6.63   11.37
  -5   4 -12    8.38   15.43
   5  -5 -13   60.34   18.49
   5   5 -13   66.55   23.16
   5  -5 -12  -29.91   13.97
   5   5 -12   -1.15    9.79
   5  -5 -11  430.92   45.82
   5   5 -11  512.01   52.41
   5  -5 -10   44.58   15.55
   5   5 -10   31.17   14.03
   5   5  -9  366.02   40.71
   5  -5  -9  448.46   44.36
   5  -5  -8   42.51   15.45
   5   5  -8   37.82   13.95
   5   5  -7  421.95   38.87
   5  -5  -7  408.92   41.61
   5   5  -7  371.42   38.38
   5   5  -6   95.16   19.08
   5   5  -6   91.20   17.73
   5  -5  -6  153.03   24.89
   5   5  -5  272.83   28.03
   5  -5  -5  275.73   32.53
   5   5  -5  275.41   29.39
   5   5  -4   20.28    8.69
   5  -5  -4   19.29   10.24
  -5   5   4   16.49    9.80
  -5   5   3   38.05   11.56
   5  -5  -3   23.52   11.65
   5   5  -3   24.30    7.52
   5   5  -3   28.99    8.97
  -5   5   2   61.78   15.28
   5  -5  -2   50.00   15.22
   5   5  -2   64.91   11.49
   5   5  -2   48.56   10.11
  -5   5   1  124.20   22.07
   5   5  -1  142.25   13.44
   5  -5  -1  134.52   23.83
   5   5  -1  128.66   13.79
  -5   5   0  292.41   33.99
   5   5   0  265.02   14.53
   5   5   0  275.34   15.78
   5  -5   0  281.20   35.06
   5  -5   1  -18.92   11.42
   5  -5   2   -3.56    8.95
   5  -5   3  346.87   40.00
   5  -5   4    3.96    9.13
   5  -5   5  730.31   60.40
  -5   5  -5  827.75   65.11
  -5   5  -6   38.05   17.50
  -5   5  -7  151.95   31.00
  -5   5  -8   38.87   17.64
  -5   5  -9  111.94   27.58
  -5   5 -10    0.50   14.40
  -5   5 -11  234.93   41.31
   5  -6 -11   10.01   10.22
   5   6 -11   34.28   17.02
   5  -6 -10   77.49   19.63
   5   6 -10   73.48   20.68
   5  -6  -9   12.41    9.50
   5   6  -9   19.64   12.35
   5  -6  -8  195.52   30.55
   5   6  -8  144.94   25.56
   5  -6  -7   73.15   19.63
   5   6  -7  121.68   22.50
   5   6  -6  128.59   22.46
   5  -6  -6  180.71   28.97
   5   6  -5  620.22   44.47
   5  -6  -5  589.65   50.70
   5   6  -5  523.64   43.19
   5  -6  -4  264.75   34.51
   5   6  -4  264.36   27.76
   5   6  -4  201.40   25.57
   5  -6  -3  134.72   25.35
   5   6  -3  131.89   19.10
   5   6  -2   -1.67    5.11
   5  -6  -2    6.04    8.69
   5   6  -2    7.97    6.37
   5   6  -1  413.17   25.76
   5   6  -1  412.32   26.48
   5  -6  -1  467.87   46.53
   5  -6   0   -5.57   10.61
   5   6   0    1.21    3.46
   5   6   0    0.34    3.00
   5   6   1  455.09   14.29
   5   6   1  419.27   13.86
   5  -6   1  495.63   49.39
   5  -6   2    0.81    9.64
   5  -6   3  241.45   36.12
   5  -6   4  -17.68   13.14
  -5   6  -5  159.04   32.24
   5  -6   5  128.19   29.47
  -5   6  -6   49.45   19.06
  -5   6  -7   11.73   13.01
  -5   6  -8  150.22   35.14
  -5   6  -9   13.11   17.05
   5   7  -9   83.89   22.06
   5  -7  -9   45.41   18.87
   5   7  -8    1.74   11.10
   5  -7  -8   12.38    9.75
   5  -7  -7   20.55   13.72
   5   7  -7    7.32    7.89
   5  -7  -6   27.20   15.75
   5   7  -6   35.86   13.43
   5  -7  -5   76.50   20.79
   5   7  -5   63.51   16.38
   5  -7  -4  115.11   24.51
   5   7  -4  120.84   19.51
   5  -7  -3  -18.40   12.65
   5   7  -3   21.95    8.72
   5  -7  -2  389.45   44.96
   5  -7  -1   81.17   24.06
   5  -7   0  252.95   37.58
   5  -7   1   10.99   12.83
   5  -7   2  234.70   37.40
   5  -7   3  101.92   25.07
  -5   7  -4   87.91   24.13
   5  -7   4   99.95   26.16
  -5   7  -5   30.86   16.39
  -5   7  -6    4.36   13.76
  -5   7  -7   52.15   21.53
   5  -8  -4    6.61   12.17
   5  -8  -3   46.06   17.11
   5  -8  -2   23.74   14.22
   5  -8  -1   30.34   16.56
   5  -8   0  -13.51   12.80
   5  -8   1   -4.13   10.04
   5  -8   2   28.77   17.93
   6   0 -16  546.21   61.78
   6   0 -15  -18.78   14.89
   6   0 -14  105.74   26.22
   6   0 -13   20.41   14.05
   6   0 -12  222.66   33.32
   6   0 -11   -0.59   10.57
   6   0 -10  203.84   29.67
   6   0  -9   -1.55    7.89
  -6   0   9   -0.48    8.40
  -6   0   8  877.96   52.32
   6   0  -8  852.99   52.91
  -6   0   7    2.26    5.27
  -6   0   6  811.15   45.63
  -6   0   5   -2.53    6.08
  -6   0   4  400.90   29.19
  -6   0   3    0.33    5.08
   6   0  -3   -4.97    5.03
  -6   0   2  212.46   19.78
   6   0  -2  203.34   19.32
   6   0  -1    0.28    4.40
  -6   0   1    1.93    3.58
  -6   0   0 3602.02   78.18
   6   0   0 3695.95   79.30
   6   0   1    0.06    4.10
  -6   0  -1    0.63    3.52
  -6   0  -2 1106.25   44.41
   6   0   2 1129.49   45.53
   6   0   3   -2.03    4.24
  -6   0  -3    3.27    4.98
  -6   0  -4  184.58   20.51
  -6   0  -4  179.25   19.60
   6   0   4  235.24   22.77
  -6   0  -5   -2.14    4.59
  -6   0  -5   -2.43    7.12
  -6   0  -6  140.13   19.49
  -6   0  -6  127.25   18.84
  -6   0  -7   -2.12    7.02
  -6   0  -7   -4.73    6.83
  -6   0  -8   43.72   12.76
  -6   0  -8   39.42   12.96
  -6   0  -9  -17.42    9.38
  -6   0  -9   -4.96    8.39
  -6   0 -10   12.03   10.87
  -6   0 -11    3.92    8.93
  -6   0 -12  112.58   23.59
  -6   0 -13    3.55    9.04
   6   1 -16  -21.85   16.07
   6  -1 -16   65.74   23.94
   6   1 -15    3.57   10.71
   6  -1 -15   -6.32   11.65
   6   1 -14   67.44   21.15
   6  -1 -14   67.14   21.03
   6   1 -13  218.69   34.34
   6  -1 -13  239.79   37.06
   6   1 -12 1013.65   69.81
   6  -1 -12  942.54   67.89
   6   1 -11  117.63   24.08
   6  -1 -11   76.79   19.42
   6  -1 -10  710.04   53.82
   6   1 -10  672.86   51.57
   6   1  -9   42.87   13.82
   6  -1  -9   52.41   15.02
  -6  -1   9   18.12    8.60
  -6   1   9   48.61   14.17
  -6   1   8 1714.40   74.27
   6   1  -8 1719.27   73.63
  -6  -1   8 1677.01   72.85
  -6   1   7   47.76   13.52
   6   1  -7   30.26   10.20
  -6  -1   7   68.35   14.70
  -6  -1   6 1017.37   50.41
  -6   1   6 1119.86   55.87
  -6   1   5    0.83    5.24
  -6  -1   5    7.01    5.90
  -6  -1   4    6.54    5.70
   6   1  -4    5.70    4.50
  -6   1   4    0.71    6.13
  -6  -1   3  815.73   36.49
  -6   1   3  733.68   40.90
   6   1  -3  756.98   36.56
  -6  -1   2  103.53   12.64
   6   1  -2  112.78   13.59
  -6   1   2   92.74   14.69
  -6   1   1   42.59    9.98
   6   1  -1   29.90    7.37
  -6  -1   1   29.50    6.72
  -6   1   0  252.83   23.21
   6   1   0  262.76   18.64
  -6  -1   0  250.38   17.07
   6  -1   0  301.14   25.77
  -6  -1  -1   25.31    5.99
   6  -1   1   18.39    7.44
  -6   1  -1   40.25   10.41
   6   1   1   42.66    8.03
  -6   1  -2 1048.26   49.50
  -6  -1  -2  943.18   35.36
   6   1   2 1043.43   37.33
  -6  -1  -3   27.24    6.51
   6   1   3   38.87    8.23
  -6   1  -3   27.15    9.71
  -6  -1  -3   34.50    7.63
  -6  -1  -4  155.44   15.81
  -6  -1  -4  162.95   16.31
   6   1   4  196.40   18.12
  -6   1  -4  165.98   21.37
  -6   1  -5   42.12   11.76
  -6   1  -5   49.85   13.35
  -6  -1  -5   62.29   11.44
  -6  -1  -5   39.22    8.82
   6  -1   5   39.94   11.77
  -6   1  -6  803.90   50.56
  -6  -1  -6  865.41   42.64
  -6  -1  -6  824.91   41.49
  -6   1  -6  810.72   50.60
  -6  -1  -7   -3.48    5.58
  -6   1  -7    1.21    5.20
  -6   1  -7    9.04    8.85
  -6  -1  -7   -0.58    4.68
  -6  -1  -8  584.77   39.71
  -6   1  -8  574.96   46.38
  -6  -1  -8  491.05   36.53
  -6   1  -8  497.95   44.26
  -6  -1  -9   20.94    8.90
  -6   1  -9   23.66   11.84
  -6  -1  -9   26.49    9.96
  -6  -1 -10  507.99   41.92
  -6   1 -10  539.04   49.72
  -6  -1 -10  564.65   43.72
  -6   1 -11   -4.70   11.68
  -6  -1 -11    1.82    8.90
  -6   1 -12  208.17   33.71
  -6  -1 -12  212.12   30.94
  -6   1 -13    8.92   10.85
  -6  -1 -13   33.62   15.70
   6   2 -16    1.65   14.07
   6  -2 -16   64.43   24.43
   6   2 -15   86.39   24.85
   6  -2 -15   96.84   26.76
   6   2 -14  245.89   38.43
   6  -2 -14  255.20   37.94
   6   2 -13  119.26   25.85
   6  -2 -13  206.07   35.10
   6   2 -12   60.21   18.50
   6  -2 -12   43.92   17.06
   6   2 -11  150.56   27.30
   6  -2 -11  148.38   27.37
   6   2 -10   72.74   18.69
   6  -2 -10   94.87   22.35
   6  -2  -9  601.65   47.52
  -6  -2   9  583.97   46.33
   6   2  -9  597.54   46.19
   6  -2  -9  602.54   49.16
  -6   2   9  599.09   47.13
   6   2  -8  319.23   32.38
   6  -2  -8  363.70   35.91
  -6   2   8  291.74   33.11
  -6  -2   8  351.89   34.16
   6   2  -7  126.01   19.83
  -6   2   7   90.52   18.38
  -6  -2   7   91.83   17.43
   6  -2  -7   92.88   18.27
  -6   2   6  297.84   30.46
  -6  -2   6  318.65   28.49
  -6   2   5   18.77    8.10
  -6  -2   5   18.10    7.04
  -6  -2   4  170.97   18.22
  -6   2   4  214.14   24.65
   6   2  -4  169.15   18.06
  -6  -2   3  486.89   27.28
   6   2  -3  480.09   27.73
  -6   2   3  495.81   35.64
  -6  -2   2 1545.05   43.08
  -6   2   2 1581.04   63.87
   6   2  -2 1637.61   45.34
  -6   2   1   -1.70    4.24
  -6  -2   1    2.05    2.57
   6   2  -1    7.03    4.60
   6   2   0  476.79   21.53
  -6  -2   0  487.64   17.99
  -6   2   0  472.99   35.10
  -6   2  -1  187.31   23.11
   6   2   1  175.34   12.00
  -6  -2  -1  194.11    9.83
  -6  -2  -2 1665.60   28.63
  -6  -2  -2 1643.63   28.42
   6   2   2 1672.38   35.35
  -6   2  -2 1716.83   69.25
  -6  -2  -3  210.60   11.74
  -6  -2  -3  210.33   12.95
   6  -2   3  231.75   26.86
  -6   2  -3  178.20   23.45
  -6  -2  -4  420.92   19.70
  -6  -2  -4  395.40   19.67
  -6   2  -4  397.83   35.51
   6  -2   4  431.10   37.77
  -6  -2  -5  229.32   16.77
  -6  -2  -5  233.96   16.82
  -6   2  -5  265.44   31.19
  -6   2  -5  234.36   28.61
   6  -2   5  195.71   26.47
  -6   2  -6  182.50   26.51
  -6  -2  -6  141.92   14.90
  -6   2  -6  201.94   28.46
  -6  -2  -6  143.75   15.25
   6  -2   6  176.61   26.13
  -6  -2  -7  104.12   14.38
  -6   2  -7   86.83   19.86
  -6  -2  -7   72.73   12.53
  -6  -2  -8   -2.11    4.50
  -6   2  -8   -3.26    9.10
  -6  -2  -8    1.67    5.05
  -6  -2  -9  160.67   20.82
  -6   2  -9  150.25   27.69
  -6  -2  -9  146.32   20.13
  -6  -2 -10   25.82   10.48
  -6   2 -10   20.37   12.78
  -6  -2 -10   28.37   11.16
  -6  -2 -11  128.74   21.16
  -6   2 -11  184.19   32.98
  -6  -2 -12   46.13   14.72
  -6   2 -12   15.58    9.36
  -6  -2 -13   -5.96   10.95
  -6   2 -13   18.78   12.77
   6   3 -15   29.12   17.29
   6  -3 -15   44.23   16.08
   6   3 -14  121.11   28.79
   6  -3 -14  121.40   26.54
   6   3 -13   15.02   11.86
   6  -3 -13    5.70    9.27
   6   3 -12   77.10   21.89
   6  -3 -12   85.49   21.73
   6   3 -11   -1.64    9.26
   6  -3 -11    8.24    7.41
   6   3 -10  187.37   28.76
   6  -3 -10  151.60   26.20
   6   3  -9   22.11   12.75
   6  -3  -9   15.95    7.98
  -6  -3   9    2.01    6.28
   6  -3  -8  740.79   52.84
   6   3  -8  748.76   49.58
  -6   3   8  797.16   56.64
  -6  -3   8  667.28   48.44
  -6  -3   7  284.59   30.68
   6   3  -7  307.53   30.64
  -6   3   7  342.09   35.76
   6  -3  -7  320.68   33.76
   6  -3  -6   73.41   16.39
  -6   3   6   80.90   17.83
  -6  -3   6   72.17   14.48
   6  -3  -5 2509.18   90.18
  -6  -3   5 2338.43   73.44
  -6   3   5 2666.53   93.32
   6   3  -4   60.98   11.08
   6  -3  -4   56.45   14.30
  -6  -3   4   77.33   12.91
  -6   3   4   71.18   15.14
  -6  -3   3  323.42   22.76
   6   3  -3  362.02   23.85
  -6   3   3  359.91   32.86
  -6   3   2   41.02   11.80
   6   3  -2   37.24    7.05
  -6  -3   2   48.54    8.01
  -6  -3   1 1318.12   32.67
  -6   3   1 1459.48   65.79
   6   3  -1 1361.36   32.51
   6   3   0    5.74    2.97
  -6   3   0    2.60    4.97
  -6   3  -1 2042.46   80.69
  -6   3  -2  157.98   23.19
   6  -3   3   26.50   11.89
  -6   3  -3   10.37    7.17
   6  -3   4    3.17    7.28
  -6   3  -4  -13.00    8.82
   6  -3   5  393.46   39.77
   6  -3   6  142.02   25.15
  -6  -3  -6   83.52    6.16
  -6  -3  -6   99.13    9.25
  -6   3  -6   90.65   22.09
  -6  -3  -7  177.08   13.09
  -6  -3  -7  179.54   15.28
  -6   3  -7  155.08   28.21
  -6   3  -8  401.49   45.40
  -6  -3  -8  411.10   26.27
  -6  -3  -8  378.69   22.50
  -6  -3  -9   51.62   11.37
  -6   3  -9   30.53   15.99
  -6  -3 -10  192.44   22.35
  -6   3 -10  227.19   36.72
  -6  -3 -11  112.94   19.25
  -6   3 -11  122.37   27.46
  -6   3 -12   86.34   26.11
   6   4 -14    6.70   12.51
   6  -4 -14   32.93   15.50
   6   4 -13  104.59   26.23
   6  -4 -13  113.28   26.22
   6  -4 -12   -3.20    8.85
   6   4 -12  -11.97   11.80
   6  -4 -11  720.11   58.65
   6   4 -11  719.02   58.86
   6  -4 -10   22.23   12.76
   6   4 -10   34.91   14.45
   6   4  -9  537.11   46.37
   6  -4  -9  485.91   45.49
   6  -4  -8   87.39   19.57
  -6  -4   8   86.62   18.79
   6   4  -8  102.28   19.58
   6  -4  -7  151.53   25.31
  -6  -4   7  180.13   25.33
   6   4  -7  196.88   25.37
  -6   4   6   44.45   14.25
   6  -4  -6   49.74   14.92
  -6  -4   6   40.62   11.97
   6   4  -6   46.91   12.32
  -6  -4   5  253.77   26.14
  -6   4   5  250.44   31.35
   6  -4  -5  225.86   28.93
  -6  -4   4    6.41    3.98
   6  -4  -4    7.33    7.92
  -6   4   4   14.56    9.39
   6   4  -4    6.68    4.55
   6   4  -3   79.93   11.74
  -6   4   3   93.04   18.59
   6  -4  -3   90.76   18.78
   6   4  -2  309.34   19.92
  -6   4   2  364.68   35.71
   6  -4  -2  347.04   35.57
   6   4  -1   21.10    5.69
   6  -4  -1   15.46   10.44
   6   4  -1   20.35    4.38
  -6   4   1   14.97    8.76
   6   4   0   72.96    6.19
   6  -4   0   75.98   17.92
   6   4   0   73.73    6.31
  -6   4   0   90.21   18.56
  -6   4  -1   98.20   20.19
   6  -4   1   98.68   20.06
   6  -4   2    7.81    7.66
  -6   4  -2   28.68   10.09
   6  -4   3  419.92   42.35
   6  -4   4   21.17   11.12
   6  -4   5  835.39   62.28
   6  -4   6   52.75   17.17
  -6   4  -6   29.26   14.60
  -6   4  -7   99.13   24.00
  -6   4  -8   96.99   25.81
  -6   4  -9  138.61   30.57
  -6   4 -10   43.49   19.32
  -6   4 -11  332.30   48.23
   6  -5 -13  102.32   25.23
   6   5 -13  165.21   32.55
   6  -5 -12   78.44   21.61
   6   5 -12   17.45   13.44
   6  -5 -11   18.60   11.47
   6   5 -11   47.04   18.04
   6  -5 -10   28.20   14.27
   6   5 -10   44.30   16.38
   6  -5  -9   13.17   11.13
   6   5  -9    6.04    7.28
   6  -5  -8   -0.33    9.40
   6   5  -8   10.10   10.05
   6   5  -7  237.51   30.92
   6  -5  -7  239.85   32.91
   6   5  -7  209.50   27.34
   6  -5  -6    5.11    9.13
   6   5  -6   -2.46    6.19
   6   5  -6   -4.79    7.07
   6   5  -5  104.97   18.20
   6  -5  -5  111.07   22.85
   6   5  -5  106.38   17.42
   6  -5  -4   15.21    8.74
   6   5  -4   33.57   10.69
   6   5  -3  590.66   33.37
   6  -5  -3  582.47   49.07
   6   5  -3  517.30   33.98
   6   5  -2   30.67    8.05
   6  -5  -2   40.60   15.70
   6   5  -2   25.83    6.54
   6   5  -1  379.36   21.81
   6  -5  -1  350.15   38.70
   6   5  -1  373.09   18.47
   6   5   0   -1.00    1.41
   6  -5   0    2.79    7.19
   6  -5   1  321.81   38.58
   6  -5   2  207.00   30.66
   6  -5   3   82.78   21.47
   6  -5   4    6.69   11.05
   6  -5   5  195.62   33.11
  -6   5  -5  147.26   29.31
   6  -5   6    3.54   10.42
  -6   5  -6    4.48    9.16
  -6   5  -7   -5.33   14.25
  -6   5  -8   39.33   18.18
  -6   5  -9  -19.91   15.62
  -6   5 -10   56.20   22.83
   6  -6 -11  129.05   27.75
   6   6 -11   73.07   22.68
   6  -6 -10   17.03   14.23
   6   6 -10   21.26   13.94
   6  -6  -9  259.78   36.99
   6   6  -9  255.54   35.10
   6  -6  -8   35.31   15.51
   6   6  -8   45.43   16.51
   6   6  -7  320.31   36.51
   6  -6  -7  263.28   36.97
   6   6  -6    0.29    7.35
   6  -6  -6   13.27   11.07
   6   6  -6    5.86    8.29
   6  -6  -5   15.11   11.40
   6   6  -5   14.40    9.43
   6   6  -5    0.63    5.97
   6  -6  -4   50.79   17.67
   6   6  -4   18.82    8.18
   6   6  -4   31.30    9.82
   6  -6  -3   41.04   15.59
   6   6  -3   27.23    9.51
   6   6  -2   31.72    8.86
   6  -6  -2   13.07    9.11
   6   6  -2   44.31    9.14
   6   6  -1  103.19   10.99
   6   6  -1  114.78   12.73
   6  -6  -1   87.23   21.77
   6  -6   0  104.62   24.30
   6  -6   1   58.39   19.36
   6  -6   2  110.73   25.87
   6  -6   3  353.72   44.94
   6  -6   4   45.04   14.16
   6  -6   5   28.46   17.12
  -6   6  -5   29.68   14.35
  -6   6  -6  223.61   39.66
  -6   6  -7  182.57   37.33
  -6   6  -8   -6.70   11.22
   6   7  -8    5.80    9.28
   6  -7  -8   13.70   11.41
   6  -7  -7   37.44   16.26
   6   7  -7   44.76   14.79
   6  -7  -6  102.05   24.46
   6   7  -6   80.52   18.27
   6  -7  -5   93.23   22.95
   6   7  -5   90.12   18.63
   6  -7  -4   26.86   14.45
   6   7  -4   33.37   12.71
   6  -7  -3   82.40   22.08
   6  -7  -2   19.99   16.00
   6  -7  -1  102.70   25.88
   6  -7   0    1.15    9.49
   6  -7   1  175.24   32.92
   6  -7   2   27.01   16.60
   6  -7   3  219.72   38.89
  -6   7  -4   78.47   25.23
   6  -7   4   88.09   26.26
  -6   7  -5    0.79   13.27
  -6   7  -6  159.02   36.23
   6  -8  -2  172.80   34.84
   6  -8  -1   34.45   19.70
   7   0 -16  -16.31   15.62
   7   0 -15  -15.48   14.18
   7   0 -14  196.05   35.23
   7   0 -13    7.60   10.28
   7   0 -12  502.18   50.32
   7   0 -11   -2.02    7.31
   7   0 -10  266.42   34.71
   7   0  -9   -0.94    9.17
  -7   0   9   -5.50    7.36
  -7   0   8 3591.30  108.51
   7   0  -8 3245.90  105.54
  -7   0   7   14.05    9.31
   7   0  -7   34.39   13.83
   7   0  -6 1005.68   54.37
  -7   0   6 1075.54   54.64
  -7   0   5    3.33    5.45
  -7   0   4  133.83   18.28
  -7   0   3    3.24    4.61
  -7   0   2  226.22   21.95
   7   0  -2  197.79   20.79
   7   0  -1   -1.88    4.12
  -7   0   1   -1.07    3.83
  -7   0   0  292.59   24.50
   7   0   0  303.52   25.49
   7   0   1   -1.05    4.00
  -7   0  -1    0.84    3.81
  -7   0  -2   92.60   14.14
   7   0   2   98.67   14.89
   7   0   3   -0.41    5.02
  -7   0  -3   -3.33    4.39
  -7   0  -4  854.86   45.06
  -7   0  -5    0.19    5.59
  -7   0  -5   -0.65    5.45
  -7   0  -6  671.45   44.19
  -7   0  -6  685.86   44.48
  -7   0  -7    3.39    6.01
  -7   0  -7   20.31    8.74
  -7   0  -8  791.97   52.26
  -7   0  -8  704.19   49.20
  -7   0  -9  -10.33    8.31
  -7   0  -9   -1.87    7.27
  -7   0 -10  721.15   54.37
  -7   0 -11   10.06    9.85
  -7   0 -12   80.54   20.72
  -7   0 -13    3.84   12.26
   7   1 -16   15.95   13.42
   7  -1 -16  -14.83   14.77
   7   1 -15   51.24   19.04
   7  -1 -15   32.77   21.96
   7   1 -14  177.74   32.87
   7  -1 -14  135.84   29.10
   7   1 -13   -1.87    9.47
   7  -1 -13   17.61   14.09
   7   1 -12  250.00   35.69
   7  -1 -12  196.33   31.84
   7   1 -11  250.49   34.41
   7  -1 -11  288.77   37.06
   7   1 -10   32.20   14.36
   7  -1 -10   30.53   14.06
  -7   1   9   88.77   19.47
   7   1  -9   83.35   18.66
   7  -1  -9  115.19   21.78
  -7  -1   9   81.72   18.78
   7   1  -8 1064.47   60.36
  -7  -1   8 1243.47   64.01
  -7   1   8 1191.84   64.32
   7  -1  -8 1189.46   65.89
  -7   1   7  203.53   26.10
   7   1  -7  163.94   23.59
  -7  -1   7  202.44   24.31
  -7  -1   6  831.99   46.61
  -7   1   6  842.76   50.86
  -7  -1   5  121.60   17.77
  -7   1   5  106.45   18.60
  -7  -1   4  941.17   44.28
  -7   1   4  949.25   50.31
   7   1  -4  950.28   45.23
   7   1  -3  322.95   25.74
  -7  -1   3  328.51   25.03
  -7   1   3  335.66   29.59
  -7   1   2 1262.55   55.48
   7   1  -2 1276.19   48.27
  -7  -1   2 1212.99   45.08
  -7   1   1   12.77    6.99
  -7  -1   1    6.26    5.68
   7   1  -1    7.58    4.58
  -7   1   0 1842.14   66.17
  -7  -1   0 1817.88   51.18
   7   1   0 1880.71   54.82
  -7  -1  -1 1500.44   48.51
  -7   1  -1 1726.13   64.97
   7   1   1 1604.20   50.24
  -7  -1  -2  337.92   22.93
  -7   1  -2  325.48   29.26
   7   1   2  329.13   23.50
  -7   1  -3   -2.07    6.29
  -7  -1  -3    6.22    4.00
   7   1   3    6.23    3.75
  -7  -1  -4  603.50   33.30
  -7   1  -4  596.66   41.78
   7  -1   4  571.36   41.83
   7   1   4  665.30   34.84
  -7  -1  -4  568.82   32.20
  -7   1  -5  320.54   32.93
  -7  -1  -5  349.93   26.54
  -7  -1  -5  313.64   25.50
  -7   1  -5  300.90   31.02
   7  -1   5  307.77   31.25
  -7   1  -6    0.25    6.04
   7  -1   6    2.26    7.35
  -7   1  -6    3.00    6.55
  -7  -1  -6   -0.33    5.63
  -7  -1  -6    1.30    4.90
  -7  -1  -7   75.60   14.27
  -7   1  -7   56.82   15.83
  -7   1  -7   82.47   18.73
  -7  -1  -7   89.96   15.66
  -7  -1  -8   23.53    9.87
  -7   1  -8   -1.33    7.81
  -7  -1  -8   12.51    6.29
  -7  -1  -9  116.21   20.16
  -7   1  -9   93.85   21.33
  -7  -1  -9   99.28   17.98
  -7  -1 -10   70.82   17.36
  -7   1 -10   58.32   18.43
  -7  -1 -10   59.97   14.67
  -7   1 -11   50.32   17.28
  -7  -1 -11   32.19   12.90
  -7   1 -12   27.34   15.65
  -7  -1 -12   13.84   10.43
  -7   1 -13   32.40   17.21
  -7  -1 -13   52.02   16.41
   7   2 -16   59.44   22.59
   7  -2 -16   24.22   16.20
   7   2 -15  284.96   44.61
   7  -2 -15  224.37   40.21
   7   2 -14   56.78   19.50
   7  -2 -14   34.14   17.06
   7   2 -13    1.09   11.83
   7  -2 -13    2.97    8.88
   7   2 -12   32.85   14.85
   7  -2 -12   55.72   19.86
   7   2 -11   74.73   19.50
   7  -2 -11   28.32   12.02
   7  -2 -11   51.93   17.19
   7  -2 -10 1484.52   80.72
   7   2 -10 1546.49   79.58
   7   2  -9   -9.07    7.23
  -7  -2   9    5.46    8.16
   7  -2  -9    0.30    7.02
  -7  -2   8  582.21   44.12
   7  -2  -8  581.02   46.75
  -7   2   8  638.81   49.52
   7   2  -8  590.00   44.74
   7  -2  -7    0.09    7.58
   7   2  -7    7.12    8.32
  -7   2   7   14.28    8.07
  -7  -2   7    6.82    7.67
  -7  -2   6  371.44   31.43
   7  -2  -6  300.47   32.82
  -7   2   6  369.35   35.48
  -7  -2   5  198.37   21.45
  -7   2   5  210.00   26.52
  -7  -2   4  584.59   34.04
   7   2  -4  575.85   34.44
  -7   2   4  642.80   44.61
  -7  -2   3  784.66   36.14
  -7   2   3  791.11   47.77
   7   2  -3  725.44   35.21
   7   2  -2  471.14   27.93
  -7   2   2  447.44   36.40
  -7  -2   2  438.77   24.62
   7   2  -1 2211.38   55.21
  -7  -2   1 2147.31   48.99
  -7   2   1 2364.16   81.20
  -7  -2   0  792.16   26.79
  -7   2   0  779.58   47.30
   7   2   0  771.67   30.94
  -7  -2  -1  413.31   17.91
  -7   2  -1  455.66   37.03
   7   2   1  415.21   21.29
   7  -2   1  416.28   35.99
  -7  -2  -2   -1.17    2.17
  -7   2  -2    0.54    7.50
  -7  -2  -2    1.67    2.35
   7  -2   2   -2.88    7.81
   7   2   2    2.01    2.88
   7  -2   3   78.54   16.95
  -7  -2  -3   93.78    9.30
  -7   2  -3   65.49   15.21
   7   2   3   96.93   10.52
  -7  -2  -3   61.41    8.30
  -7  -2  -4   11.75    4.18
   7  -2   4   23.55   11.03
  -7  -2  -4   25.45    5.77
  -7   2  -4   19.42    9.91
   7  -2   5   11.17   10.31
  -7  -2  -5    8.50    4.94
  -7  -2  -5    8.41    4.48
  -7   2  -5    5.25    6.43
  -7   2  -6  320.81   36.73
  -7  -2  -6  338.85   23.50
  -7   2  -6  319.90   36.21
  -7  -2  -6  324.58   23.09
   7  -2   6  345.72   37.11
  -7   2  -7   56.91   16.71
  -7  -2  -7   63.74   11.77
  -7  -2  -7   73.35   12.11
  -7  -2  -8  175.26   19.86
  -7   2  -8  144.18   27.56
  -7  -2  -8  159.16   19.28
  -7  -2  -9   36.38   11.13
  -7   2  -9   47.31   16.67
  -7  -2  -9   58.91   13.78
  -7   2 -10  199.45   33.55
  -7  -2 -10  212.51   24.99
  -7   2 -11  167.80   31.51
  -7  -2 -11  184.41   24.64
  -7  -2 -12   48.71   15.59
  -7   2 -12   33.33   16.34
   7   3 -15  -15.37   14.68
   7  -3 -15   11.87    9.44
   7   3 -14  103.16   26.19
   7  -3 -14  172.43   33.40
   7  -3 -13  709.99   62.93
   7   3 -13  594.10   58.83
   7   3 -12   11.39    9.20
   7  -3 -12   -0.45    9.62
   7  -3 -11  465.69   47.72
   7   3 -11  520.91   49.98
   7  -3 -10   42.27   16.47
   7   3 -10   32.44   14.97
   7  -3  -9   70.02   18.81
   7   3  -9   78.07   18.12
   7   3  -8   18.10    9.99
   7  -3  -8   12.55    8.89
  -7  -3   8   25.60   11.82
  -7  -3   7  283.70   29.98
   7   3  -7  307.75   30.80
   7  -3  -7  269.67   32.64
   7  -3  -6  145.08   23.72
  -7   3   6  152.65   24.58
   7   3  -6  171.26   21.67
  -7  -3   6  129.35   19.38
   7  -3  -5  697.56   50.12
  -7  -3   5  621.25   38.13
  -7   3   5  638.23   48.49
  -7   3   4  295.88   32.07
  -7  -3   4  208.69   20.50
   7   3  -4  252.27   22.66
   7  -3  -4  237.89   29.72
   7  -3  -3  494.76   41.36
  -7  -3   3  426.74   26.18
  -7   3   3  568.74   43.42
   7   3  -3  490.37   28.33
  -7   3   2  111.04   19.46
  -7  -3   2  103.46   11.44
   7   3  -2  107.69   12.13
   7  -3  -2   95.75   18.83
  -7   3   1  178.35   24.16
   7   3  -1  147.37   13.58
  -7  -3   1  153.36   11.62
  -7   3   0  572.78   44.07
   7   3   0  478.65   20.29
   7  -3   0  444.92   39.74
   7  -3   1   35.35   12.48
  -7   3  -1   72.39   16.49
   7   3   1   58.20    5.17
  -7   3  -2   -4.77    6.29
   7  -3   2  -17.31   10.18
  -7   3  -3  752.47   53.67
   7  -3   3  703.67   52.84
   7  -3   4   21.68   10.48
   7  -3   5  310.60   37.29
  -7   3  -6    1.27    8.42
  -7  -3  -6    1.29    2.53
  -7  -3  -7  104.15   11.13
  -7  -3  -7   95.35    8.88
  -7   3  -7   86.18   21.16
  -7  -3  -8   56.36    9.71
  -7   3  -8   32.72   16.30
  -7  -3  -9  224.85   21.04
  -7   3  -9  166.30   31.97
  -7   3 -10   27.52   17.03
  -7   3 -11   77.75   24.37
  -7   3 -12   34.03   20.11
   7   4 -14  -25.07   16.00
   7  -4 -14   -1.51    8.21
   7   4 -13   23.43   14.71
   7  -4 -13   71.48   20.99
   7   4 -12  130.23   26.80
   7  -4 -12  141.11   28.09
   7   4 -11   29.97   14.42
   7  -4 -11   73.70   21.46
   7   4 -10    0.66    7.77
   7  -4 -10    5.42    8.45
   7   4  -9   31.64   13.10
   7  -4  -9   27.79   14.70
   7   4  -8    1.10    6.88
   7  -4  -8    2.28    8.29
  -7  -4   8   -0.34    5.27
   7   4  -7  158.16   23.06
   7  -4  -7  125.59   24.50
  -7  -4   7  151.30   23.12
   7   4  -6   17.69    8.99
   7  -4  -6   -0.66    8.91
  -7  -4   6    1.98    5.35
   7  -4  -5   10.15    6.83
  -7  -4   5    0.03    5.10
   7   4  -4   92.57   14.17
   7  -4  -4   80.32   19.06
  -7  -4   4   91.38   14.45
  -7   4   4  105.57   20.60
  -7  -4   3 1008.74   41.92
  -7   4   3  993.88   61.89
   7   4  -3 1017.71   41.09
   7  -4  -3 1000.81   62.33
  -7   4   2  128.61   23.05
   7   4  -2   92.96   10.80
   7  -4  -2   67.68   17.83
  -7   4   1 2116.46   89.56
   7  -4  -1 1933.33   87.37
   7   4  -1 1832.89   45.15
   7   4   0   19.92    3.21
   7  -4   0   15.46   10.58
   7   4   0   17.18    2.87
   7  -4   1   93.28   21.54
   7  -4   2   41.04   15.60
   7  -4   3  326.15   39.29
   7  -4   4    0.59    8.71
   7  -4   5  264.30   37.03
  -7   4  -6    9.05   10.14
   7  -4   6   -4.25   11.42
  -7   4  -7    2.38    9.48
  -7   4  -8   28.99   14.52
  -7   4  -9   39.93   19.86
  -7   4 -10    2.89   10.21
  -7   4 -11    6.85   12.87
   7   5 -13   98.41   26.01
   7  -5 -13  117.14   27.94
   7   5 -12   19.52   15.34
   7  -5 -12   18.38   14.07
   7   5 -11  251.91   36.91
   7  -5 -11  286.85   40.70
   7   5 -10   -2.86    8.01
   7  -5 -10   -7.46   10.32
   7   5  -9  381.14   40.28
   7  -5  -9  360.38   43.03
   7  -5  -8  158.03   29.30
   7   5  -8  119.28   22.47
   7   5  -7  143.97   22.71
  -7  -5   7  108.95   20.67
   7  -5  -7  138.08   26.46
   7   5  -6    6.88    5.24
   7  -5  -6   29.98   13.49
   7   5  -5   30.76    9.57
   7   5  -5   47.48   14.03
   7  -5  -5   25.09   12.61
   7   5  -4   48.65   12.11
   7  -5  -4   14.62   10.16
   7  -5  -3   71.66   19.27
   7   5  -3   71.42   11.52
   7   5  -3   75.32   13.01
   7  -5  -2  251.10   34.39
   7   5  -2  206.41   16.17
   7   5  -2  181.39   17.57
   7   5  -1  148.79   12.88
   7  -5  -1  228.56   33.34
   7  -5   0   74.42   20.24
   7  -5   1  306.35   39.01
   7  -5   2  271.82   37.31
   7  -5   3  288.61   40.57
   7  -5   4   10.21   13.93
   7  -5   5  659.36   61.56
   7  -5   6    3.61   11.66
  -7   5  -6   25.16   18.06
  -7   5  -7  187.86   35.03
  -7   5  -8   23.25   16.05
  -7   5  -9  271.58   46.14
   7  -6 -11   -4.64   10.62
   7   6 -11   17.88   11.19
   7  -6 -10   22.89   14.03
   7   6 -10  -15.12   11.61
   7  -6  -9   45.63   16.14
   7   6  -9   46.74   15.92
   7  -6  -8   85.26   22.39
   7   6  -8   79.18   19.53
   7  -6  -7   35.32   15.20
   7   6  -7   39.23   13.96
   7  -6  -6    2.69    9.91
   7   6  -6    8.89    7.90
   7   6  -5  485.81   36.98
   7  -6  -5  417.34   46.48
   7   6  -4  118.32   18.41
   7  -6  -4  180.56   32.11
   7  -6  -3  238.23   36.45
   7   6  -3  235.67   20.98
   7   6  -3  174.88   20.41
   7   6  -2    9.85    5.50
   7  -6  -2  -24.57   14.08
   7  -6  -1  179.83   31.39
   7  -6   0   92.05   23.49
   7  -6   1  513.42   54.00
   7  -6   2  -22.08   13.93
   7  -6   3  314.91   43.67
   7  -6   4   48.31   18.44
  -7   6  -5   27.92   12.82
   7  -6   5  -36.05   18.37
  -7   6  -6  252.89   43.41
  -7   6  -7    8.55   13.96
   7  -7  -8   24.07   15.33
   7   7  -8   19.21    7.92
   7  -7  -7    2.26   13.64
   7   7  -7   18.88   12.48
   7  -7  -6   14.15   12.66
   7  -7  -5   -5.47   10.72
   7  -7  -4   20.45   13.58
   7  -7  -3   83.19   23.58
   7  -7  -2  348.92   46.50
   7  -7  -1  -23.62   14.52
   7  -7   0  310.95   46.20
   7  -7   1   -0.08   11.65
   7  -7   2  134.70   30.80
   7  -7   3  -12.95   14.06
   7  -7   4  183.04   37.59
   8   0 -16   76.98   26.41
   8   0 -15   -7.24   14.84
   8   0 -14    0.61    9.76
   8   0 -13  -10.95   11.61
   8   0 -12   12.37   11.44
   8   0 -11    2.06    9.58
   8   0 -10   15.37    9.75
   8   0  -9   -3.86    8.48
  -8   0   8    7.92    9.05
   8   0  -8   15.26    9.44
  -8   0   7    0.08    6.55
   8   0  -7    9.26    9.73
  -8   0   6   16.75    9.57
   8   0  -6   16.49    9.50
  -8   0   5   -0.62    7.07
   8   0  -5    2.65    4.94
  -8   0   4  714.07   43.00
  -8   0   3   -0.03    5.47
  -8   0   2 2147.37   70.90
  -8   0   1   -2.88    4.97
  -8   0   0 1385.60   56.54
  -8   0  -1   -1.48    4.36
  -8   0  -2 1636.55   61.89
  -8   0  -3   -0.37    4.61
  -8   0  -4 1173.28   55.80
  -8   0  -5    1.86    5.49
  -8   0  -5    7.74    6.45
   8   0   5   -4.49    7.53
  -8   0  -6    0.87    6.14
  -8   0  -6   -4.84    6.15
  -8   0  -7   -2.99    8.28
  -8   0  -7    1.34    7.29
  -8   0  -8   48.98   15.47
  -8   0  -8   41.15   12.96
  -8   0  -9    0.43    8.85
  -8   0 -10   41.52   14.69
  -8   0 -11    2.68    7.66
  -8   0 -12   10.96   11.01
   8   1 -16  155.99   33.19
   8  -1 -16   99.21   29.25
   8   1 -15   90.10   27.04
   8  -1 -15   70.41   23.34
   8   1 -14  193.29   35.57
   8  -1 -14  232.14   38.80
   8   1 -13   21.18   12.99
   8  -1 -13   15.29   12.03
   8   1 -12   28.55   15.01
   8  -1 -12   35.73   14.41
   8   1 -11   36.51   15.27
   8  -1 -11   23.48   14.51
   8   1 -10    7.74    6.93
   8  -1 -10   15.20   10.82
   8   1  -9   20.62   11.68
   8  -1  -9   43.16   14.74
  -8  -1   9   36.68   12.88
  -8   1   8  119.08   22.28
   8   1  -8  154.90   24.03
   8  -1  -8  105.32   21.44
  -8  -1   8  138.05   22.40
  -8   1   7   11.23    8.23
   8   1  -7   14.89   10.73
   8  -1  -7   15.67    9.75
  -8  -1   7   24.43    9.97
   8   1  -6 1756.56   71.32
   8  -1  -6 1838.08   78.41
  -8  -1   6 1850.43   71.55
  -8   1   6 1797.58   76.92
  -8  -1   5   17.74    7.93
  -8   1   5   -2.97    6.14
   8  -1  -4  923.72   52.70
  -8  -1   4  886.31   45.35
  -8   1   4 1039.04   55.21
   8  -1  -3  150.69   20.96
  -8   1   3  145.00   20.48
  -8  -1   3  165.75   18.89
   8   1  -2  109.32   15.47
  -8  -1   2   97.72   14.02
   8  -1  -2  119.17   19.36
  -8   1   2   65.83   13.96
  -8   1   1  130.04   19.57
  -8  -1   1   99.72   14.07
   8   1  -1  122.91   16.01
   8  -1  -1  142.14   20.43
  -8   1   0   68.40   14.54
  -8  -1   0   71.74   11.07
   8   1   0   88.19   13.47
   8  -1   0   64.25   14.68
   8  -1   1   79.55   15.85
  -8   1  -1  109.70   18.29
   8   1   1  129.63   16.32
  -8  -1  -1  108.66   14.22
  -8  -1  -2   11.08    5.60
  -8   1  -2    3.39    7.03
   8  -1   2   -0.80    5.34
   8   1   2    8.49    5.70
  -8  -1  -3   29.19    7.86
   8   1   3   33.11    8.68
  -8   1  -3   33.74   10.66
   8  -1   3   25.40    8.87
  -8  -1  -4  373.69   27.46
  -8  -1  -4  294.19   24.96
  -8   1  -4  320.47   32.48
   8  -1   4  333.56   34.03
   8   1   4  282.78   24.63
   8  -1   5   -1.44    6.03
  -8  -1  -5    1.19    4.69
  -8   1  -5   -4.62    8.90
  -8  -1  -5    3.32    4.31
  -8   1  -5  -11.14    7.78
   8  -1   6  178.80   26.13
  -8  -1  -6  181.74   21.31
  -8  -1  -6  184.40   21.74
  -8   1  -6  194.23   27.95
  -8   1  -6  161.57   24.98
  -8   1  -7   65.56   16.83
  -8  -1  -7   63.26   13.75
  -8  -1  -7   41.76   11.35
  -8   1  -8  562.99   48.89
  -8  -1  -8  568.04   41.48
  -8  -1  -8  536.66   40.46
  -8   1  -9    3.29    8.47
  -8  -1  -9    5.24    6.65
  -8  -1  -9   -0.79    5.71
  -8   1 -10   97.06   23.08
  -8  -1 -10   78.49   19.49
  -8   1 -11   26.43   15.85
  -8  -1 -11   16.70   10.19
  -8   1 -12  103.19   25.34
  -8  -1 -12   87.71   19.36
   8   2 -15   13.00   16.02
   8  -2 -15   10.33   14.74
   8   2 -14   32.25   16.67
   8  -2 -14   52.21   18.38
   8   2 -13  330.09   44.03
   8  -2 -13  353.56   44.82
   8   2 -12  131.42   28.16
   8  -2 -12  163.32   30.74
   8  -2 -11  452.66   47.86
   8   2 -11  436.91   45.61
   8   2 -10   65.23   18.11
   8  -2 -10   24.57   12.51
   8   2  -9   48.61   15.90
   8  -2  -9  112.78   23.10
   8  -2  -8    1.14    7.23
   8   2  -8    1.86    8.14
  -8  -2   8   -0.95    7.49
   8  -2  -7    0.56    6.71
  -8   2   7    8.51    8.39
   8   2  -7   -0.54    7.34
  -8  -2   7    4.20    6.00
   8  -2  -6   66.33   16.17
  -8   2   6   92.95   19.11
   8   2  -6   55.42   13.17
  -8  -2   6   59.44   13.32
   8  -2  -5   68.47   16.40
  -8   2   5   86.55   17.92
  -8  -2   5   61.08   12.65
  -8   2   4  219.72   27.76
  -8  -2   4  217.44   21.77
   8  -2  -4  233.50   28.72
   8   2  -4  199.78   21.00
  -8  -2   3  607.01   33.33
   8   2  -3  595.71   35.75
  -8   2   3  684.67   47.06
  -8   2   2 2259.72   84.07
   8   2  -2 2161.68   63.03
  -8  -2   2 2011.85   55.62
   8  -2  -2 2100.41   82.22
  -8  -2   1    2.49    3.12
   8   2  -1    3.91    3.32
   8  -2  -1   -3.88    7.23
  -8   2   0  805.03   51.82
  -8  -2   0  743.46   29.19
   8   2   0  738.31   33.40
   8  -2   0  762.06   50.11
   8   2   1    8.04    4.40
  -8  -2  -1    0.08    2.98
   8  -2   1    8.03    7.29
  -8   2  -1   10.55    7.74
  -8   2  -2 1795.62   79.20
  -8  -2  -2 1588.91   40.14
   8  -2   2 1668.42   76.03
   8   2   2 1594.72   46.21
  -8  -2  -3  304.67   20.33
  -8   2  -3  298.92   32.98
  -8  -2  -3  320.45   18.75
   8  -2   3  285.76   32.87
   8   2   3  295.64   20.08
  -8  -2  -4  216.90   16.36
  -8  -2  -4  239.28   18.62
   8  -2   4  217.82   29.02
  -8   2  -4  256.49   31.74
  -8  -2  -5  263.94   19.56
  -8  -2  -5  223.20   19.09
   8  -2   5  280.91   34.19
  -8  -2  -6   19.14    7.46
   8  -2   6   17.56   10.69
  -8   2  -6   38.28   15.69
  -8  -2  -6   11.84    4.93
  -8  -2  -7   22.75    7.25
  -8   2  -7   21.33   13.79
  -8  -2  -7   15.62    6.41
  -8   2  -8   -7.50    9.08
  -8  -2  -8   -0.99    4.70
  -8  -2  -8   -2.17    5.72
  -8   2  -9  158.45   29.70
  -8  -2  -9  160.90   21.26
  -8   2 -10   -4.64    9.01
  -8  -2 -10    5.81    6.86
  -8   2 -11  146.42   30.56
  -8   2 -12   -2.34   12.55
   8   3 -15  103.69   28.05
   8  -3 -15   79.98   24.34
   8   3 -14    3.98   10.47
   8  -3 -14   -8.73   12.38
   8   3 -13   10.22   10.81
   8  -3 -13  -48.97   18.74
   8  -3 -12   78.11   22.31
   8   3 -12  112.45   25.36
   8  -3 -11    1.46    9.52
   8   3 -11    4.87   10.20
   8  -3 -10   41.24   15.73
   8   3 -10    1.13    8.10
   8  -3  -9  263.26   36.15
   8   3  -9  345.94   37.24
   8   3  -8   91.45   18.80
   8  -3  -8   68.11   18.31
  -8  -3   8   57.42   14.12
   8   3  -7    0.85    6.93
   8  -3  -7   -3.26    8.54
   8   3  -6  117.92   18.71
   8  -3  -6  135.49   23.85
  -8  -3   6  105.33   17.61
   8  -3  -5  351.46   37.59
  -8   3   5  356.47   37.81
  -8  -3   5  284.93   26.69
  -8   3   4  583.65   46.62
  -8  -3   4  607.19   35.29
   8   3  -4  552.09   33.84
   8  -3  -4  591.59   47.57
  -8  -3   3  478.11   28.57
  -8   3   3  523.95   44.04
   8   3  -3  512.42   29.65
   8  -3  -3  458.66   42.15
  -8   3   2   84.71   17.94
  -8  -3   2   64.47    9.53
   8  -3  -2   65.18   17.22
   8   3  -2   73.86   11.56
  -8  -3   1 1222.17   33.23
   8   3  -1 1212.60   40.66
  -8   3   1 1328.71   69.64
   8  -3  -1 1293.70   69.44
   8  -3   0   12.58    8.64
  -8   3   0   26.58   11.02
   8   3   0    9.07    3.63
   8   3   1  308.58   15.18
   8  -3   1  353.94   37.60
  -8   3  -1  334.01   36.32
   8  -3   2    5.88    7.49
   8  -3   3  251.23   33.40
   8  -3   4  324.83   38.46
   8  -3   5   56.43   18.92
  -8  -3  -6   29.60    3.90
   8  -3   6   36.63   14.68
  -8   3  -6   16.39   13.01
  -8  -3  -7  177.20   13.46
   8  -3   7  218.61   34.43
  -8   3  -7  163.48   29.55
  -8   3  -8   29.09   15.83
  -8   3  -9  -12.61   13.07
  -8   3 -10  127.83   29.55
  -8   3 -11  100.14   28.04
   8   4 -14  -24.52   16.05
   8  -4 -14   16.46   14.86
   8   4 -13  262.11   40.63
   8  -4 -13  200.58   35.79
   8   4 -12    8.80   11.17
   8  -4 -12   -0.92    9.05
   8   4 -11  192.29   31.32
   8  -4 -11  159.10   31.07
   8   4 -10   28.94   13.78
   8  -4 -10   -9.16   13.21
   8   4  -9  179.45   27.67
   8  -4  -9  193.36   32.56
   8   4  -8    2.39    6.05
   8  -4  -8    1.83    7.66
  -8  -4   8   -0.39    5.88
   8   4  -7  118.10   20.16
   8  -4  -7  122.68   24.82
  -8  -4   7   88.94   18.30
   8   4  -6  150.25   21.34
   8  -4  -6  147.23   26.56
  -8  -4   6  164.06   23.07
   8  -4  -5   -2.91    9.13
  -8  -4   5    2.96    5.02
   8   4  -4   25.12    8.08
  -8  -4   4   15.73    7.19
   8  -4  -4   11.90   12.25
   8   4  -3  120.14   14.37
  -8  -4   3  132.51   15.24
   8  -4  -3  190.66   29.86
   8  -4  -2   73.31   18.47
   8   4  -1   14.74    4.55
   8  -4  -1   21.42   14.10
   8   4   0  561.60   15.24
   8  -4   0  635.39   53.13
   8   4   0  560.71   15.59
   8  -4   1   49.52   16.72
   8  -4   2   20.70   10.61
   8  -4   3  275.38   37.06
   8  -4   4   -7.89    9.78
   8  -4   5  524.65   53.08
   8  -4   6   -4.39    9.65
  -8   4  -6    8.72    9.90
  -8   4  -7  416.07   50.20
  -8   4  -8   -0.31   15.42
  -8   4  -9  281.63   44.45
  -8   4 -10   -5.64   14.01
   8   5 -12   13.09   13.36
   8  -5 -12  -15.50   12.98
   8   5 -11   12.13    8.20
   8  -5 -11   33.21   17.78
   8   5 -10   10.59    9.42
   8  -5 -10   13.29   12.76
   8   5  -9    0.21    7.76
   8  -5  -9   15.31   13.69
   8   5  -8   58.00   15.96
   8  -5  -8   62.26   19.57
   8   5  -7    5.51    5.15
  -8  -5   7  -11.02    8.72
   8  -5  -7    8.53    9.70
   8   5  -6    1.03    5.50
   8  -5  -6    9.63   10.07
   8  -5  -5  290.16   37.92
   8   5  -4    1.99    4.24
   8   5  -4    0.51    3.21
   8  -5  -4  -11.28   10.57
   8   5  -3  630.82   32.02
   8  -5  -3  742.59   60.20
   8   5  -3  596.66   35.66
   8  -5  -2  249.42   35.72
   8   5  -2  230.14   19.11
   8   5  -1   79.73    8.09
   8  -5  -1   66.43   19.97
   8   5  -1   90.52    8.94
   8  -5   0   80.47   22.49
   8  -5   1  186.89   32.96
   8  -5   2    4.66    9.90
   8  -5   3  748.77   65.36
   8  -5   4  -56.75   20.06
   8  -5   5  156.85   30.70
  -8   5  -6   21.90   16.20
   8  -5   6    2.34   11.63
  -8   5  -7   52.58   20.74
  -8   5  -8   11.87   14.40
   8   6 -10    9.86    9.73
   8  -6 -10   -3.66    9.51
   8   6  -9  110.14   23.58
   8  -6  -9  160.87   31.62
   8   6  -8   29.05   13.00
   8  -6  -8   28.89   15.85
   8   6  -7  132.60   22.96
   8  -6  -7  160.61   31.23
   8   6  -6   56.29   14.84
   8  -6  -6   98.83   26.38
   8  -6  -5   71.04   22.02
   8   6  -5   73.88   14.80
   8  -6  -4   11.46   12.79
   8   6  -3   58.38    9.96
   8  -6  -3   41.28   17.34
   8  -6  -2   19.92    9.43
   8  -6  -1   -3.05   11.02
   8  -6   0  116.15   26.78
   8  -6   1   25.96   17.28
   8  -6   2   15.24   11.49
   8  -6   3   34.21   16.86
   8  -6   4    9.29    9.52
   8  -6   5  174.02   35.63
  -8   6  -5  140.55   32.48
   8  -6   6   15.97   16.20
  -8   6  -6   19.93   15.97
   8  -7  -7   29.89   18.97
   8  -7  -6  200.68   37.13
   8  -7  -5  100.48   27.25
   8  -7  -4   99.97   26.30
   8  -7  -3   11.50    8.86
   8  -7  -2   -4.70   14.48
   8  -7  -1  105.02   26.50
   8  -7   0   83.54   25.59
   8  -7   1   67.57   22.66
   8  -7   2   34.48   18.46
   8  -7   3   22.20   15.07
   9   0 -16  167.53   36.04
   9   0 -15   14.70   14.63
   9   0 -14  522.99   58.18
   9   0 -13  -15.15   12.01
   9   0 -12  146.73   29.03
   9   0 -11  -13.70   11.11
   9   0 -10    1.59    8.33
   9   0  -9    1.42    7.85
  -9   0   8 1732.69   80.96
   9   0  -8 1541.81   79.18
  -9   0   7    7.29    7.33
   9   0  -7   -4.29    8.27
   9   0  -6  580.43   44.66
  -9   0   6  650.20   45.88
   9   0  -5   -8.47    8.28
  -9   0   5  -12.08    7.86
   9   0  -4  187.62   23.99
  -9   0   4  149.27   21.10
   9   0  -3  -16.95    8.57
  -9   0   3   -3.08    5.17
   9   0  -2 1296.56   59.48
  -9   0   2 1317.83   58.41
  -9   0   1    3.05    6.16
  -9   0   0  449.66   34.56
  -9   0  -1   -0.19    5.74
  -9   0  -2  627.19   40.98
  -9   0  -3    3.58    5.50
   9   0   3    0.98    5.28
  -9   0  -4  998.57   54.35
   9   0   4 1104.48   57.34
  -9   0  -5   -5.76    6.66
  -9   0  -5    8.33    7.64
   9   0   5    1.05    5.90
  -9   0  -6  814.75   51.98
  -9   0  -6  627.04   45.82
  -9   0  -7   -3.65    8.02
  -9   0  -7  -20.02    9.89
  -9   0  -8  648.97   49.79
  -9   0  -9    1.06    6.87
  -9   0 -10  201.42   29.89
  -9   0 -11    3.20   10.13
   9   1 -15   28.13   19.22
   9  -1 -15   -4.67   13.43
   9   1 -14  142.82   31.33
   9  -1 -14  150.31   31.35
   9   1 -13   -1.65   10.16
   9  -1 -13   -0.07   12.74
   9   1 -12   10.16   11.73
   9  -1 -12   28.95   17.21
   9   1 -11  238.19   34.53
   9  -1 -11  267.03   37.44
   9   1 -10   15.66   11.05
   9  -1 -10   -2.19    8.02
   9   1  -9   55.64   17.32
   9  -1  -9   54.52   16.50
   9   1  -8   23.80   10.22
  -9  -1   8   34.63   12.95
   9  -1  -8    6.15    7.81
   9  -1  -7   20.18   11.18
  -9   1   7   26.39   12.44
   9   1  -7   10.91    7.70
  -9  -1   7   21.13    9.31
   9  -1  -6  540.75   45.08
  -9  -1   6  606.11   42.94
  -9   1   6  574.17   45.50
   9   1  -6  574.83   42.53
  -9  -1   5   -3.97    5.88
   9  -1  -5   -4.79    6.71
  -9   1   5   10.77    7.59
   9   1  -5   13.49    8.22
   9   1  -4 1531.44   64.46
  -9  -1   4 1496.37   61.47
   9  -1  -4 1504.05   70.05
  -9   1   4 1483.36   69.45
  -9  -1   3   -0.69    5.09
  -9   1   3    6.08    7.80
   9  -1  -3    3.17    7.59
  -9   1   2 1256.67   62.01
  -9  -1   2 1117.06   49.74
   9  -1  -2 1069.94   59.13
  -9   1   1    2.66    5.67
  -9  -1   1   -0.82    4.78
   9  -1  -1  -11.12    8.07
  -9   1   0 1075.10   57.20
  -9  -1   0 1024.58   45.47
   9  -1   0 1077.03   57.74
  -9  -1  -1  539.10   33.97
  -9   1  -1  527.35   40.71
   9   1   1  513.50   33.48
   9  -1   1  465.05   38.57
  -9  -1  -2 1714.67   60.68
  -9   1  -2 1652.93   72.80
   9  -1   2 1713.81   74.80
   9   1   2 1697.28   61.33
  -9   1  -3  172.44   24.68
  -9  -1  -3  184.99   20.54
   9  -1   3  154.81   23.61
  -9  -1  -4   30.50    8.57
   9  -1   4   43.18   13.46
  -9   1  -4   52.68   14.52
  -9  -1  -4   30.77    9.12
   9  -1   5   43.71   14.24
  -9  -1  -5   51.74   11.84
  -9   1  -5   57.60   16.10
  -9   1  -5   43.87   13.53
  -9  -1  -5   63.57   13.23
  -9  -1  -6  170.56   21.53
  -9   1  -6  206.74   29.82
  -9  -1  -6  158.17   20.72
   9  -1   6  175.05   26.71
  -9  -1  -7  108.00   18.24
  -9   1  -7  148.53   25.85
  -9  -1  -7  127.96   19.55
  -9  -1  -8   90.32   17.53
  -9   1  -8  103.36   22.73
  -9  -1  -8   93.76   17.17
  -9   1  -9   41.13   15.61
  -9  -1  -9   58.64   14.30
  -9   1 -10  183.02   30.89
  -9  -1 -10  146.31   23.97
  -9   1 -11   16.68    9.96
  -9  -1 -11   11.09   14.62
   9   2 -15   35.70   18.77
   9  -2 -15   49.75   21.19
   9   2 -14  242.08   40.27
   9  -2 -14  279.15   43.66
   9   2 -13   30.68   16.38
   9  -2 -13   70.18   23.48
   9   2 -12  221.22   35.01
   9  -2 -12  224.19   35.63
   9   2 -11   40.22   15.38
   9  -2 -11   54.85   18.37
   9  -2 -10  450.48   47.59
   9   2 -10  500.92   47.79
   9  -2  -9    3.52   12.02
   9   2  -9    4.82    8.35
   9  -2  -8  247.77   33.95
  -9  -2   8  287.91   32.85
   9   2  -8  263.05   31.82
   9  -2  -7  136.79   24.37
   9   2  -7  151.91   23.09
  -9  -2   7  135.21   21.43
  -9  -2   6  499.72   38.07
   9  -2  -6  506.73   45.41
   9   2  -6  490.54   38.38
  -9   2   5  224.56   29.27
   9  -2  -5  204.98   28.56
  -9  -2   5  204.31   23.42
  -9  -2   4  241.91   23.80
   9  -2  -4  273.79   32.10
  -9   2   4  292.72   33.82
  -9   2   3  921.79   58.13
  -9  -2   3 1048.63   45.71
   9  -2  -3  952.26   59.15
  -9  -2   2   20.95    7.48
   9   2  -2   48.18   10.72
   9  -2  -2   20.42   10.48
  -9   2   2   13.38    8.48
  -9   2   1  848.05   54.52
  -9  -2   1  744.68   33.84
   9   2  -1  764.41   38.46
   9  -2  -1  809.24   54.22
  -9   2   0  324.16   34.24
  -9  -2   0  289.87   20.52
   9   2   0  270.94   22.23
   9  -2   0  314.00   34.23
  -9   2  -1  359.03   36.34
  -9  -2  -1  265.07   18.83
   9   2   1  344.72   24.09
   9  -2   1  308.26   33.97
  -9   2  -2  241.32   30.48
  -9  -2  -2  252.27   18.10
   9  -2   2  236.31   30.47
   9   2   2  271.51   21.15
  -9   2  -3   34.14   13.09
  -9  -2  -3   36.22    7.23
   9   2   3   25.33    6.86
   9  -2   3   29.98   11.91
   9  -2   4   89.79   20.54
  -9  -2  -4   81.45   10.98
  -9  -2  -4   75.72   11.68
  -9  -2  -5   -6.50    4.67
   9  -2   5    8.19    7.79
  -9  -2  -5    0.58    3.73
  -9  -2  -6  326.08   24.40
  -9  -2  -6  292.76   23.75
  -9   2  -6  300.70   37.45
   9  -2   6  286.93   37.27
  -9   2  -7   -0.24    8.02
  -9  -2  -7   -0.38    4.10
  -9  -2  -8  306.03   27.03
  -9   2  -8  324.86   41.70
  -9   2  -9    2.11    8.98
  -9  -2  -9   22.87    9.27
  -9   2 -10   24.60   14.28
  -9   2 -11   38.60   16.85
   9  -3 -14   65.48   22.60
   9   3 -14   92.47   26.53
   9  -3 -13  209.48   37.23
   9   3 -13  198.52   35.29
   9  -3 -12   39.30   18.57
   9   3 -12   40.95   16.29
   9  -3 -11  233.12   36.57
   9   3 -11  263.83   36.92
   9  -3 -10    1.98    8.67
   9   3 -10    6.73    8.77
   9  -3  -9  782.40   62.04
   9   3  -9  717.28   54.57
   9   3  -8   55.49   16.51
   9  -3  -8   69.55   19.70
  -9  -3   8   73.59   17.15
  -9  -3   7  963.70   56.57
   9  -3  -7 1039.06   68.54
   9   3  -7 1090.35   60.18
   9   3  -6   65.46   14.69
   9  -3  -6   72.65   20.43
  -9  -3   6   86.29   16.34
  -9  -3   5  293.61   27.56
   9  -3  -5  360.37   40.24
   9  -3  -4  100.94   22.07
  -9  -3   4   77.54   13.68
   9  -3  -3   39.09   13.81
  -9  -3   3   51.89   10.16
  -9  -3   2  205.90   17.51
   9   3  -2  186.46   18.86
   9  -3  -2  204.30   29.36
   9  -3  -1   22.65   11.50
   9   3  -1   17.13    6.63
  -9  -3   1   13.83    4.59
  -9  -3   0  520.44   17.39
   9   3   0  512.34   26.07
   9  -3   0  547.06   47.92
   9   3   1    3.55    3.06
   9  -3   1   -1.01    7.01
   9  -3   2  398.33   42.75
   9   3   2  380.08   16.24
   9  -3   3 1387.66   81.41
   9  -3   4    8.55    7.66
   9  -3   5   13.12   12.21
  -9   3  -6   12.94   13.27
   9  -3   6   26.04   14.47
  -9   3  -7  184.79   32.97
   9  -3   7  158.45   31.47
  -9   3  -8   -9.30   13.82
  -9   3  -9   79.02   22.45
  -9   3 -10  -14.32   13.48
   9   4 -13   41.24   17.67
   9  -4 -13   27.35   13.65
   9   4 -12   64.75   21.73
   9  -4 -12   38.96   18.35
   9   4 -11   52.45   17.29
   9  -4 -11   35.08   17.27
   9   4 -10   17.80   10.71
   9  -4 -10   17.74   12.08
   9   4  -9  109.49   22.38
   9  -4  -9  122.94   27.93
   9   4  -8   21.58    9.77
   9  -4  -8   57.65   19.06
  -9  -4   8   30.56   12.40
   9   4  -7  144.44   23.06
   9  -4  -7  171.05   30.14
  -9  -4   7  140.45   21.68
   9   4  -6   42.85   11.50
   9  -4  -6   40.26   14.22
  -9  -4   6   43.95   12.30
  -9  -4   5  546.33   37.80
   9  -4  -5  617.34   54.22
   9   4  -4  127.63   16.97
  -9  -4   4  120.10   16.68
   9  -4  -4  148.60   26.87
  -9  -4   3 1785.81   55.02
   9  -4  -3 1811.74   91.72
   9   4  -2   -0.59    4.37
  -9  -4   2    3.55    3.39
   9   4  -1  760.93   30.48
   9  -4  -1  772.72   61.02
   9  -4   0   17.79   11.89
   9   4   0   31.88    4.43
   9  -4   1  164.91   29.18
   9  -4   2  420.92   46.33
   9  -4   3   50.02   17.19
   9  -4   4  233.05   36.86
   9  -4   5  209.77   35.00
   9  -4   6   25.00   15.84
  -9   4  -6   22.25   15.24
   9  -4   7   46.49   20.18
  -9   4  -7   42.43   18.52
  -9   4  -8  -41.35   19.43
  -9   4  -9   31.87   18.38
   9   5 -12    5.04    9.88
   9  -5 -12   13.90   16.53
   9   5 -11  147.72   27.83
   9  -5 -11  150.87   32.44
   9   5 -10    1.19   11.56
   9  -5 -10   -5.65   14.65
   9  -5  -9  292.57   42.86
   9   5  -9  319.08   37.61
   9   5  -8   -0.58    9.87
   9  -5  -8    2.11    8.35
   9   5  -7  355.93   35.31
   9  -5  -7  338.99   44.09
   9   5  -6   -3.86    5.91
  -9  -5   6    0.20    8.08
   9  -5  -6   13.43   12.73
   9  -5  -5  447.66   49.22
   9   5  -4  108.38   15.31
   9  -5  -4  103.45   25.06
   9  -5  -3    3.93    9.85
   9   5  -3    6.85    4.36
   9  -5  -2    9.75   13.19
   9   5  -2    0.81    3.15
   9   5  -2   -0.16    3.83
   9  -5  -1  224.72   35.03
   9   5  -1  281.34   12.67
   9   5  -1  253.93   12.30
   9  -5   0   29.33   13.37
   9  -5   1  177.84   32.38
   9  -5   2    4.59   11.36
   9  -5   3  126.78   28.25
   9  -5   4   15.80   10.39
   9  -5   5  242.46   40.26
  -9   5  -6    6.72   13.22
   9  -5   6   -9.86   16.21
  -9   5  -7  398.78   54.66
   9   6  -9   99.20   21.56
   9  -6  -9   91.16   25.75
   9   6  -8  187.60   27.46
   9  -6  -8  163.05   30.72
   9   6  -7    2.56    9.67
   9  -6  -7   18.75   11.74
   9   6  -6   28.36   10.70
   9  -6  -6    8.40   13.86
   9  -6  -5  669.21   63.29
   9  -6  -4   64.44   22.87
   9  -6  -3  481.33   53.65
   9  -6  -2   -0.83    8.98
   9  -6  -1  169.97   33.52
   9  -6   0   18.19   11.65
   9  -6   1  163.33   32.34
   9  -6   2   54.94   22.79
   9  -6   3   10.83   13.37
   9  -6   4   50.42   20.28
   9  -6   5   69.42   24.87
   9  -7  -5   32.87   16.14
   9  -7  -4   -7.47   13.29
   9  -7  -3   26.33   17.14
   9  -7  -2  250.82   42.29
   9  -7  -1   17.77   14.04
   9  -7   0  130.88   32.88
   9  -7   1   31.03   16.55
  10   0 -15    6.07   13.58
  10   0 -14  172.08   34.73
  10   0 -13    7.65   10.63
  10   0 -12   26.56   16.76
  10   0 -11  -30.59   14.82
  10   0 -10   63.93   19.33
  10   0  -9    6.10    8.74
  10   0  -8  121.72   23.74
 -10   0   7    3.80    7.44
  10   0  -7    2.08    9.79
  10   0  -6  324.76   35.08
 -10   0   6  314.58   33.86
  10   0  -5  -20.19   10.38
 -10   0   5   12.39    8.72
  10   0  -4  673.37   47.59
 -10   0   4  765.22   49.63
 -10   0   3   -0.49    6.41
  10   0  -3    6.39    5.77
 -10   0   2  461.11   36.97
  10   0  -2  474.06   39.04
  10   0  -1   -4.89    6.76
 -10   0   1   -1.26    6.13
 -10   0   0  807.35   48.69
  10   0   0  754.92   47.48
 -10   0  -1    3.71    6.26
  10   0   1   -2.89    7.22
 -10   0  -2   18.44    9.29
  10   0   2   45.58   12.75
 -10   0  -3   -4.55    6.12
  10   0   3    7.94    8.38
 -10   0  -4 1616.51   72.76
  10   0   4 1791.35   77.47
 -10   0  -5   -0.90    4.87
 -10   0  -5    1.09    6.71
  10   0   5    2.38    7.42
 -10   0  -6  966.32   59.44
 -10   0  -6  868.69   56.65
  10   0   6  950.65   58.72
 -10   0  -7   -3.90    8.70
 -10   0  -8   -6.18   11.70
 -10   0  -9  -22.50   12.14
 -10   0 -10   -2.58    8.72
  10   1 -15    5.51   12.01
  10  -1 -15   15.55   15.26
  10   1 -14  129.03   30.02
  10  -1 -14   86.78   26.04
  10   1 -13   14.40   12.75
  10  -1 -13   23.27   14.91
  10   1 -12   85.34   22.79
  10  -1 -12  125.33   27.92
  10   1 -11    3.17   10.43
  10  -1 -11    8.94    9.83
  10  -1 -10  513.59   51.32
  10   1 -10  507.29   49.30
  10   1  -9    5.63    8.51
  10  -1  -9   -2.14    7.75
  10  -1  -8  447.85   44.56
  10   1  -8  417.00   41.49
  10  -1  -7   94.12   20.43
  10   1  -7  127.18   23.14
 -10  -1   7  105.77   20.23
  10   1  -6  948.63   57.57
  10  -1  -6  934.54   60.52
 -10  -1   6  951.76   55.49
 -10   1   6 1014.16   62.96
  10   1  -5   23.08   10.83
 -10  -1   5   39.14   11.86
  10  -1  -5   35.81   12.39
 -10   1   5   43.96   13.27
 -10   1   4  209.96   27.78
  10  -1  -4  178.89   26.32
  10   1  -4  255.47   28.00
 -10  -1   4  200.89   24.39
 -10  -1   3  155.23   20.09
  10   1  -3  149.57   20.70
 -10   1   3  201.84   27.03
  10  -1  -3  142.50   23.15
 -10   1   2  344.47   35.28
 -10  -1   2  382.25   30.68
  10   1  -2  330.72   30.43
  10  -1  -2  384.63   36.75
 -10  -1   1   -1.66    4.42
  10  -1  -1    3.06    6.58
 -10   1   1    3.31    7.46
 -10   1   0   15.82    7.33
 -10  -1   0    6.15    6.39
  10  -1   0    9.53    8.27
 -10  -1  -1  816.28   44.53
 -10   1  -1  789.88   52.44
  10  -1   1  783.87   52.31
 -10   1  -2    0.53    4.38
  10  -1   2   -0.18    8.02
 -10  -1  -2   10.91    7.41
 -10  -1  -3  119.56   17.92
 -10   1  -3  139.95   23.00
  10  -1   3  121.54   21.31
 -10  -1  -4   20.16    7.86
 -10   1  -4   37.15   12.36
  10  -1   4   27.48   15.98
 -10  -1  -4   25.27    8.61
  10  -1   5    1.16    6.09
 -10  -1  -5    3.68    4.20
  10   1   5    7.49    6.12
 -10  -1  -5    0.10    5.76
 -10   1  -6  347.70   39.61
 -10  -1  -6  268.84   28.23
 -10  -1  -6  271.93   28.84
  10  -1   6  387.19   41.49
 -10  -1  -7   17.96    8.03
 -10   1  -7   13.56   10.77
 -10  -1  -7   41.44   11.66
 -10   1  -8  924.31   66.38
 -10  -1  -8  794.13   51.40
 -10   1  -9    8.19    9.79
 -10  -1  -9   23.67   10.83
 -10   1 -10  555.28   54.08
  10   2 -15   21.25   16.09
  10  -2 -15   15.08   14.67
  10   2 -14   41.71   18.56
  10  -2 -14   61.24   23.35
  10   2 -13   44.41   18.48
  10  -2 -13   33.83   18.19
  10   2 -12   69.52   22.41
  10  -2 -12   59.58   20.04
  10  -2 -11   98.73   25.42
  10   2 -11   69.26   20.53
  10  -2 -10  104.05   24.55
  10   2 -10   94.31   21.73
  10  -2  -9  558.52   53.24
  10   2  -9  557.34   49.16
  10  -2  -8   76.30   20.72
  10   2  -8   57.02   18.65
 -10  -2   8   90.41   19.52
  10  -2  -7   12.27    9.97
  10   2  -7   10.73    7.73
 -10  -2   7   29.53   11.24
 -10  -2   6  303.34   30.87
  10  -2  -6  265.95   35.11
  10   2  -6  240.47   28.25
  10  -2  -5   16.18   10.97
  10   2  -5   16.94    8.77
 -10  -2   5   16.14    8.32
  10   2  -4   38.75   11.45
  10  -2  -4   43.26   14.61
 -10  -2   4   39.76   10.28
 -10  -2   3  159.55   19.05
  10  -2  -3  109.76   21.30
 -10  -2   2    2.19    4.31
  10  -2  -2    8.41    8.78
 -10  -2   1  259.43   22.01
  10  -2  -1  327.40   36.07
  10  -2   0   74.06   18.44
 -10  -2   0   55.95   10.25
  10   2   0   65.68   12.26
 -10  -2  -1   63.90   10.65
  10   2   1   56.32   11.33
  10  -2   1   50.03   16.26
 -10  -2  -2  122.34   13.96
  10  -2   2  131.86   24.54
  10   2   2  136.64   16.67
 -10  -2  -3   53.47    9.92
  10   2   3   53.21   10.81
  10  -2   3   59.97   16.69
  10  -2   4   76.30   20.10
 -10  -2  -4   72.16   11.06
 -10  -2  -4   74.27   12.44
  10  -2   5  243.63   34.21
 -10  -2  -5  269.50   23.20
 -10  -2  -5  314.87   23.45
 -10  -2  -6  202.32   20.00
 -10   2  -6  178.36   30.95
  10  -2   6  184.46   30.55
  10  -2   7  269.81   38.28
 -10  -2  -7  231.72   22.54
 -10   2  -7  290.81   39.63
 -10   2  -8    1.16    8.64
 -10   2  -9   -2.80   13.26
 -10   2 -10  -42.27   18.32
  10  -3 -14  -35.76   18.15
  10   3 -14   -1.15    9.57
  10  -3 -13   19.40   12.37
  10   3 -13   16.96   12.79
  10  -3 -12    3.65    9.32
  10   3 -12   -7.84   10.50
  10  -3 -11   27.53   16.35
  10   3 -11   30.72   14.68
  10  -3 -10  305.81   41.83
  10   3 -10  289.06   37.11
  10  -3  -9  115.04   26.10
  10   3  -9  115.45   22.98
 -10  -3   8  337.84   36.25
  10  -3  -8  431.61   47.11
  10   3  -8  370.29   38.62
  10   3  -7    5.99    8.50
 -10  -3   7   10.79    6.89
  10   3  -6   15.46    8.18
  10  -3  -6    5.29   10.43
 -10  -3   6   15.33    8.54
 -10  -3   5  218.66   24.54
  10  -3  -5  172.84   28.95
  10  -3  -4   -3.87    8.00
 -10  -3   4   -0.57    4.51
  10   3  -4  -11.81    7.08
 -10  -3   3  403.95   28.15
  10  -3  -3  490.78   47.23
  10   3  -2    1.30    4.25
 -10  -3   2   -6.80    4.34
  10  -3  -2    2.54    7.83
  10  -3  -1  179.10   28.98
 -10  -3   1  161.81   14.01
  10   3  -1  165.72   17.78
  10  -3   0   22.29   12.89
 -10  -3   0   15.31    4.11
  10   3   0    8.97    5.86
  10  -3   1  339.05   40.27
  10   3   1  275.03   19.21
  10  -3   2    2.92    7.78
  10   3   2    5.17    3.47
  10  -3   3  121.32   25.66
  10  -3   4    6.61    9.23
  10  -3   5   39.38   15.75
 -10   3  -6  196.17   34.46
  10  -3   6  178.96   32.37
 -10   3  -7   22.42   14.94
  10  -3   7   26.00   15.12
 -10   3  -8   95.31   24.78
 -10   3  -9  -15.17   13.67
  10   4 -13  160.08   33.14
  10  -4 -13  165.17   35.20
  10   4 -12  101.48   25.53
  10  -4 -12   93.00   24.22
  10   4 -11   93.65   22.24
  10  -4 -11  113.98   28.68
  10   4 -10    1.35    9.51
  10  -4 -10   19.20   12.69
  10   4  -9  151.12   26.89
  10  -4  -9  115.24   26.92
  10   4  -8   23.64   11.44
  10  -4  -8   -9.86    9.43
  10   4  -7  144.41   22.92
  10  -4  -7  141.36   29.32
 -10  -4   7  107.18   19.63
  10  -4  -6   18.68   12.93
 -10  -4   6    5.84    6.64
  10  -4  -5  184.99   31.99
 -10  -4   5  153.90   20.28
 -10  -4   4   28.89    8.79
  10  -4  -4   18.68   13.31
 -10  -4   3    5.96    5.11
  10  -4  -3   -5.89    8.81
  10   4  -2    7.89    5.36
 -10  -4   2    5.62    2.76
  10  -4  -1   55.05   19.64
  10   4  -1   51.88    8.52
  10   4   0    6.20    2.51
  10  -4   0    0.78   10.70
  10  -4   1  140.58   28.62
  10  -4   2   15.45   12.87
  10  -4   3   68.24   20.86
  10  -4   4   24.76   13.90
  10  -4   5  304.96   43.93
  10  -4   6   -4.77   11.38
 -10   4  -6   19.47   15.29
  10  -4   7  333.52   47.64
 -10   4  -7  329.23   48.43
 -10   4  -8   75.66   27.75
  10   5 -11    5.45   10.75
  10  -5 -11  -21.87   15.69
  10   5 -10   27.16   13.86
  10  -5 -10    3.71   10.85
  10   5  -9    0.60    9.43
  10  -5  -9   33.65   16.90
  10   5  -8    0.88    7.56
  10  -5  -8   23.20   14.87
  10   5  -7   76.56   17.84
  10  -5  -7   57.24   19.34
  10   5  -6   17.79    9.27
  10  -5  -6    9.89    9.93
  10  -5  -5  130.43   27.35
  10  -5  -4   14.90   14.89
  10   5  -3  705.68   37.50
  10  -5  -3  811.26   68.52
  10   5  -2   56.62    9.07
  10  -5  -2   52.68   19.57
  10  -5  -1  490.74   54.04
  10  -5   0   -0.89   10.36
  10  -5   1  244.23   39.54
  10  -5   2   22.44   11.76
  10  -5   3   64.09   19.45
  10  -5   4   41.76   20.05
  10  -5   5  354.28   49.95
 -10   5  -6   -8.58   13.63
  10  -5   6    0.79   10.84
  10  -6  -8    0.92    9.62
  10  -6  -7   82.02   26.40
  10  -6  -6   64.14   22.22
  10  -6  -5  257.22   41.24
  10  -6  -4  133.12   32.80
  10  -6  -3   16.52   10.67
  10  -6  -2    0.16   12.38
  10  -6  -1   37.95   19.86
  10  -6   0  135.13   32.11
  10  -6   1  -16.43   14.48
  10  -6   2  128.63   31.63
  10  -6   3   27.10   17.52
  10  -6   4  106.40   28.42
  11   0 -15  -11.49   15.52
  11   0 -14  263.75   43.59
  11   0 -13   13.69   13.03
  11   0 -12  655.29   62.72
  11   0 -11    6.24    8.69
  11   0 -10   85.14   20.59
  11   0  -9   -2.13    9.92
  11   0  -8 1186.95   73.06
  11   0  -7    5.48    8.97
  11   0  -6 1626.73   80.40
 -11   0   6 1575.14   77.62
 -11   0   5   -0.59    8.25
  11   0  -5   -5.33    9.39
 -11   0   4   29.65   11.08
  11   0  -4    5.07   10.23
 -11   0   3   10.64    8.79
  11   0  -3   -1.39    8.21
 -11   0   2    1.29    5.78
  11   0  -2   -1.06    6.09
 -11   0   1  -12.27    8.43
  11   0  -1  -12.37    8.28
 -11   0   0  400.71   36.36
  11   0   0  432.17   38.36
  11   0   1   -2.16    6.95
 -11   0  -1    1.44    5.56
 -11   0  -2  988.92   57.72
  11   0   2 1019.94   59.09
  11   0   3    3.17    7.16
 -11   0  -3  -20.07    9.41
 -11   0  -4   71.64   16.61
  11   0   4   58.34   15.76
 -11   0  -5  -13.31    8.50
  11   0   5   -3.12    7.43
 -11   0  -5    1.68    7.96
 -11   0  -6   10.32    9.71
  11   0   6   33.89   13.71
 -11   0  -7   -2.11    7.46
 -11   0  -8  352.10   38.78
 -11   0  -9   -4.08    9.48
  11   1 -14   48.87   23.39
  11  -1 -14   68.51   24.90
  11   1 -13   45.42   20.11
  11  -1 -13   53.16   22.93
  11   1 -12  105.50   26.14
  11  -1 -12  103.01   26.95
  11   1 -11  311.55   41.39
  11  -1 -11  314.04   42.82
  11   1 -10   34.90   16.14
  11  -1 -10   35.84   15.55
  11  -1  -9  136.12   27.27
  11   1  -8  400.59   42.37
  11  -1  -8  443.34   46.22
  11  -1  -7   21.29   12.07
  11   1  -7   -1.60    6.39
 -11  -1   7    8.15    7.15
  11   1  -6  239.33   30.48
 -11  -1   6  219.79   28.47
  11  -1  -6  224.94   31.99
 -11  -1   5   26.87   10.33
  11   1  -5   31.97   12.84
  11  -1  -5   23.83   11.28
  11   1  -4 1172.09   62.60
 -11  -1   4 1220.55   60.89
  11  -1  -4 1434.19   75.95
 -11   1   4 1342.92   73.02
 -11  -1   3   27.92   10.74
  11   1  -3   28.13   11.88
 -11   1   3    2.96    7.23
  11  -1  -3   27.22   12.54
 -11   1   2 1301.97   70.13
 -11  -1   2 1342.90   61.00
  11   1  -2 1377.00   64.98
  11  -1  -2 1356.28   73.03
 -11  -1   1   72.00   14.92
  11   1  -1   52.59   13.40
  11  -1  -1   57.87   15.63
 -11   1   1   62.47   16.68
  11  -1   0  228.44   29.95
 -11   1   0  257.39   31.66
 -11  -1   0  266.40   26.46
  11   1   0  279.34   28.37
 -11   1  -1   23.13    9.89
  11   1   1    9.79    6.74
  11  -1   1   12.90   10.18
  11  -1   2  113.13   22.64
  11   1   2  106.11   18.03
 -11  -1  -2   75.18   14.84
  11   1   3   32.99   10.70
  11  -1   3    9.49    9.50
 -11  -1  -3   47.52   13.08
 -11  -1  -4  155.91   22.06
  11   1   4  190.31   24.40
  11  -1   4  164.40   26.77
 -11  -1  -4  199.19   23.76
 -11   1  -5  743.88   56.72
 -11  -1  -5  782.41   47.81
 -11  -1  -5  680.40   45.89
  11  -1   5  754.29   57.87
  11   1   5  783.15   49.30
  11  -1   6  110.34   23.16
 -11   1  -6   84.40   21.39
 -11  -1  -6   75.08   15.23
 -11   1  -7    8.92    8.66
 -11  -1  -7   19.59    9.81
 -11   1  -8   10.56   11.49
 -11  -1  -8   12.33    8.38
 -11   1  -9   30.08   15.96
  11   2 -14   32.12   14.45
  11  -2 -14   66.94   23.54
  11  -2 -13   17.29   15.01
  11   2 -13   41.87   17.95
  11  -2 -12  230.51   39.40
  11   2 -12  257.11   39.18
  11  -2 -11   13.58   14.48
  11   2 -11   -4.85   10.88
  11  -2 -10  646.57   60.35
  11   2 -10  774.09   61.69
  11  -2  -9   -3.26    8.04
  11   2  -9   18.45   11.88
  11  -2  -8  190.02   32.24
  11   2  -8  199.51   30.07
  11  -2  -7  217.57   32.88
  11   2  -7  172.97   27.03
 -11  -2   7  137.61   23.35
  11   2  -6 1223.43   66.86
 -11  -2   6 1125.15   61.03
  11  -2  -6 1164.91   74.38
  11   2  -5 1315.61   66.39
 -11  -2   5 1272.35   61.83
  11  -2  -5 1442.29   81.10
  11   2  -4   87.56   17.28
  11  -2  -4  102.41   22.34
 -11  -2   4   72.68   14.93
 -11  -2   3    5.21    5.80
  11   2  -3   -2.64    6.71
  11  -2  -3    3.94    9.37
 -11  -2   2   19.28    7.27
  11   2  -2    9.53    6.18
  11  -2  -2   28.74   13.76
 -11  -2   1   82.47   13.37
  11  -2  -1  131.52   24.91
 -11  -2   0  417.94   28.46
  11  -2   0  399.46   42.25
 -11  -2  -1  324.37   24.32
  11  -2   1  326.95   38.64
 -11  -2  -2    2.68    4.51
  11  -2   2   -2.79    9.18
  11  -2   3   61.16   18.02
 -11  -2  -3   79.27   12.48
 -11  -2  -3   67.84   11.71
 -11  -2  -4  153.55   17.02
  11  -2   4  165.59   29.31
  11  -2   5   28.91   15.66
 -11  -2  -5   42.53    9.91
 -11   2  -6  390.12   46.49
  11  -2   6  489.91   51.26
  11  -2   7    9.09    8.94
 -11   2  -7   15.69   13.00
 -11   2  -8   27.97   16.49
 -11   2  -9   70.09   20.46
  11  -3 -13  102.87   28.11
  11   3 -13   73.87   23.07
  11  -3 -12  -33.08   18.30
  11   3 -12  -24.39   14.38
  11  -3 -11  572.27   60.24
  11   3 -11  576.89   55.51
  11  -3 -10    7.77    9.76
  11   3 -10    1.26   10.63
  11  -3  -9 1176.73   81.88
  11   3  -9  943.58   64.13
  11   3  -8   13.75   10.46
  11  -3  -8   41.60   18.47
  11   3  -7  229.42   29.11
  11  -3  -7  271.21   39.44
 -11  -3   7  242.62   30.17
  11   3  -6  592.43   45.87
 -11  -3   6  568.18   42.71
  11  -3  -6  581.99   54.92
  11  -3  -5    3.24    7.16
 -11  -3   5   -9.23    7.01
  11   3  -5    8.83    6.75
 -11  -3   4  367.85   30.24
  11   3  -4  408.63   34.28
  11  -3  -4  358.80   43.06
  11  -3  -3    8.04   12.11
 -11  -3   3    1.03    4.06
 -11  -3   2    2.86    3.71
  11  -3  -2   20.80   11.84
  11   3  -1    9.30    6.02
 -11  -3   1    7.44    3.67
  11  -3   0  222.14   33.53
 -11  -3   0  210.67   14.16
  11   3   0  255.66   21.76
  11  -3   1   10.88   13.19
 -11  -3  -1    0.61    1.76
  11   3   1    6.69    4.76
 -11  -3  -1    0.48    1.80
  11   3   2  133.71   13.59
  11  -3   2  105.50   25.00
  11  -3   3  345.87   43.67
  11  -3   4    1.80   11.89
  11  -3   5  731.11   65.10
 -11   3  -6  -10.65   11.76
  11  -3   6   -0.15   12.61
 -11   3  -7  181.30   34.47
  11  -3   7  178.31   34.37
 -11   3  -8  -15.07   14.92
  11   4 -12   -5.52   10.24
  11  -4 -12    3.19   13.75
  11   4 -11   13.02   11.31
  11  -4 -11   29.10   18.23
  11   4 -10  115.93   24.99
  11  -4 -10  161.90   33.42
  11   4  -9  222.44   31.63
  11  -4  -9  192.90   34.82
  11   4  -8  128.32   23.38
  11  -4  -8  116.91   27.08
  11   4  -7  219.72   28.34
  11  -4  -7  123.89   28.77
  11   4  -6   18.90    8.53
  11  -4  -6   18.78   14.54
 -11  -4   6   17.10   11.09
  11   4  -5  522.67   40.34
  11  -4  -5  498.14   53.44
  11  -4  -4   12.91   13.21
  11   4  -4    3.22    6.53
  11  -4  -3  616.99   58.10
  11  -4  -2   73.81   20.97
  11   4  -2   44.30   10.08
  11   4  -1  537.59   28.20
  11  -4  -1  561.16   55.84
  11   4   0   30.65    5.84
  11  -4   0   27.07   14.69
  11  -4   1  133.17   28.58
  11  -4   2   -4.10   10.41
  11  -4   3  310.19   44.09
  11  -4   4   61.89   22.00
  11  -4   5  155.07   32.63
  11  -4   6    0.17   10.45
 -11   4  -6   -5.18   15.16
 -11   4  -7   15.29   19.11
  11  -4   7   -9.82   14.31
  11   5 -10   -0.06    9.25
  11  -5 -10  -21.68   15.73
  11   5  -9  125.71   23.13
  11  -5  -9  187.68   38.39
  11   5  -8    5.01    7.34
  11  -5  -8    3.25   11.79
  11   5  -7  157.22   24.01
  11  -5  -7  218.57   38.94
  11   5  -6   17.92    7.39
  11  -5  -6   -2.34   13.32
  11   5  -5   61.71   14.78
  11  -5  -5   50.46   17.57
  11  -5  -4   19.46   15.25
  11  -5  -3    8.82    8.71
  11  -5  -2    0.54   12.05
  11  -5  -1    2.59   10.32
  11  -5   0  129.14   30.35
  11  -5   1   52.75   21.94
  11  -5   2   31.23   16.14
  11  -5   3   38.98   17.63
  11  -5   4    7.07   13.02
  11  -5   5  391.32   53.70
  11  -6  -7   60.65   22.29
  11  -6  -6   31.51   16.89
  11  -6  -5  300.18   46.36
  11  -6  -4   25.03   16.85
  11  -6  -3  145.17   32.83
  11  -6  -2    8.74   13.04
  11  -6  -1   84.27   25.72
  11  -6   0    9.68   13.86
  11  -6   1   85.92   25.62
  12   0 -14   99.13   27.23
  12   0 -13   -3.68   13.08
  12   0 -12   13.33   14.59
  12   0 -11    4.53    8.73
  12   0 -10  536.82   54.29
  12   0  -9    1.84    8.24
  12   0  -8   -1.37    9.19
  12   0  -7    1.35   11.71
  12   0  -6  364.06   40.20
  12   0  -5   -4.16    8.51
  12   0  -4  281.95   33.92
 -12   0   4  310.84   34.77
 -12   0   3    7.52    6.59
  12   0  -3  -19.35   10.12
 -12   0   2  133.83   22.28
  12   0  -2  171.83   26.20
 -12   0   1  -21.07   10.10
  12   0  -1    0.14    7.08
 -12   0   0 1368.13   70.67
  12   0   0 1427.01   72.55
  12   0   1   -2.49    9.63
 -12   0  -1   -5.12    7.55
 -12   0  -2 2154.52   88.94
  12   0   2 2352.19   94.10
  12   0   3   -0.81    6.44
 -12   0  -3   -9.51    8.43
  12   0   4  356.48   38.23
 -12   0  -5    1.87    9.23
  12   0   5   -1.47    6.74
 -12   0  -6    8.82    7.80
  12   0   6   50.78   16.03
 -12   0  -7  -42.88   15.14
 -12   0  -8   12.29   10.35
  12   1 -14  167.63   35.85
  12  -1 -14  197.17   39.35
  12   1 -13   17.56   16.19
  12  -1 -13   -1.84   12.70
  12   1 -12   97.92   25.34
  12  -1 -12  107.78   26.86
  12  -1 -11   -0.74    8.55
  12   1 -11    1.48   11.84
  12  -1 -10   -2.59   10.33
  12   1 -10   27.62   12.50
  12  -1  -9   -2.85    8.21
  12   1  -9    2.76    8.48
  12  -1  -8   86.17   22.33
  12   1  -8   77.39   20.58
  12   1  -7  383.41   41.45
  12  -1  -7  432.25   46.54
 -12  -1   6   27.11   11.09
  12   1  -6   38.11   14.42
 -12  -1   5   14.54    9.35
  12   1  -5    3.37    6.80
  12  -1  -5    0.90    8.42
 -12  -1   4  192.44   26.01
  12  -1  -4  266.21   34.66
  12   1  -4  261.10   31.26
 -12  -1   3  138.33   21.67
  12   1  -3  121.22   21.55
  12  -1  -3  189.85   29.09
 -12  -1   2  555.98   41.19
  12   1  -2  592.81   44.77
  12  -1  -2  540.12   47.94
 -12  -1   1  267.86   28.23
  12   1  -1  314.54   32.25
  12  -1  -1  283.90   35.13
  12   1   0    1.15    5.34
  12  -1   0   -4.71    6.58
 -12  -1   0    5.46    6.72
  12   1   1   20.51   10.41
  12  -1   1   50.35   16.01
 -12  -1  -1   35.06   10.02
  12  -1   2   60.02   17.85
  12   1   2   82.33   16.89
 -12  -1  -2   50.51   14.36
  12  -1   3   29.75   13.66
  12   1   3   46.31   13.61
 -12  -1  -3   45.53   13.54
 -12  -1  -4  406.99   35.19
 -12  -1  -4  309.88   32.32
  12  -1   4  323.23   39.37
  12   1   4  380.64   35.57
  12   1   5  125.60   21.62
  12  -1   5  140.55   26.40
 -12   1  -5  193.39   31.57
 -12  -1  -5  124.51   20.31
  12  -1   6  176.65   31.30
 -12   1  -6  162.61   28.57
 -12  -1  -6  173.86   24.31
 -12   1  -7    4.66    8.95
 -12   1  -8  151.84   29.46
  12  -2 -13    0.09   14.12
  12   2 -13   28.19   16.89
  12  -2 -12   50.63   21.48
  12   2 -12   25.36   20.80
  12  -2 -11  123.44   29.09
  12   2 -11  126.18   27.53
  12  -2 -10   14.32   10.66
  12   2 -10   -5.53   13.02
  12  -2  -9   24.22   15.86
  12   2  -9   22.69   12.26
  12  -2  -8   29.98   15.29
  12   2  -8   32.92   12.97
  12   2  -7  334.11   38.17
  12  -2  -7  392.30   46.50
  12   2  -6   89.26   19.24
  12  -2  -6   25.23   14.55
 -12  -2   6   73.09   17.82
  12   2  -5   -0.04    8.64
  12  -2  -5   17.72   13.18
 -12  -2   5   -1.68    6.19
  12   2  -4   54.49   14.21
  12  -2  -4   61.68   19.32
 -12  -2   4   44.61   12.95
 -12  -2   3   11.47    7.04
  12   2  -3    7.30    6.46
  12  -2  -3    8.51    8.25
 -12  -2   2  136.88   18.50
  12   2  -2  153.76   22.06
  12  -2  -2  170.63   29.30
  12  -2  -1   10.46   10.40
 -12  -2   1   20.79    7.61
  12   2  -1   19.87    8.02
 -12  -2   0  458.62   31.94
  12  -2   0  491.06   48.61
 -12  -2  -1   75.94   13.32
  12  -2   1   97.20   22.47
  12  -2   2  672.53   58.13
  12  -2   3  134.58   28.51
 -12  -2  -3  169.75   18.50
  12  -2   4   42.80   17.00
  12  -2   5  166.47   31.37
 -12   2  -6   29.65   15.76
  12  -2   6   36.11   15.18
 -12   2  -7  157.75   31.21
  12  -2   7  151.16   30.65
  12  -3 -12   31.47   17.55
  12   3 -12   27.16   15.41
  12  -3 -11   -2.71   15.10
  12   3 -11   17.81   10.78
  12  -3 -10    7.16   11.01
  12   3 -10    4.92    8.65
  12  -3  -9   16.98   11.99
  12   3  -9   39.22   13.99
  12  -3  -8    5.23   10.80
  12  -3  -7    6.68   10.29
  12   3  -7   13.51   10.54
  12  -3  -6   86.06   23.86
 -12  -3   6   87.05   17.35
  12   3  -6  100.58   19.94
 -12  -3   5  269.43   28.84
  12   3  -5  370.34   35.70
  12  -3  -5  325.78   43.82
  12   3  -4    9.86    6.54
 -12  -3   4   -0.36    4.88
  12   3  -3   87.99   16.31
  12  -3  -3   85.69   23.27
 -12  -3   3   83.32   13.69
  12  -3  -2   16.74   11.82
  12  -3  -1  242.13   36.57
  12  -3   0  184.39   32.65
  12   3   0  179.72   19.47
  12  -3   1  106.64   24.73
  12   3   1   97.41   13.54
  12  -3   2   -3.94   12.68
  12  -3   3  379.55   47.33
  12  -3   4  158.59   31.50
  12  -3   5   -0.31   10.55
 -12   3  -6   39.80   20.27
  12  -3   6   39.63   16.52
 -12   3  -7    5.35   11.02
  12  -3   7   33.36   17.77
  12   4 -11  241.09   37.02
  12  -4 -11  228.59   42.36
  12   4 -10   14.65   14.01
  12  -4 -10  -16.33   14.52
  12   4  -9  155.38   27.34
  12  -4  -9  193.79   36.80
  12   4  -8    8.33    9.04
  12  -4  -8  -29.42   16.62
  12  -4  -7  223.21   38.80
  12  -4  -6   67.07   23.14
  12   4  -6   23.14   10.13
  12   4  -5    9.61    8.08
  12  -4  -5   14.57   13.03
  12   4  -4   58.55   13.76
  12  -4  -4   31.59   15.79
  12  -4  -3  147.12   30.67
  12  -4  -2    5.33    8.58
  12   4  -2    0.49    3.70
  12  -4  -1  104.15   26.91
  12  -4   0   40.44   17.59
  12  -4   1   30.10   16.78
  12  -4   2  135.24   30.66
  12  -4   3  112.08   28.84
  12  -4   4   74.81   23.94
  12  -4   5  178.78   36.66
  12  -5  -9   24.42   16.84
  12  -5  -8    6.54   11.87
  12  -5  -7   44.70   20.19
  12  -5  -6   13.86   14.40
  12   5  -6    4.04    7.57
  12  -5  -5   10.32   11.26
  12  -5  -4   17.68   15.05
  12  -5  -3  345.03   48.36
  12  -5  -2    0.08   14.15
  12  -5  -1  394.59   52.19
  12  -5   0   46.30   19.44
  12  -5   1  256.89   42.43
  12  -5   2   -1.69   16.04
  12  -5   3   93.29   27.36
  13   0 -13    0.86   12.98
  13   0 -12  763.08   71.03
  13   0 -11   24.89   13.87
  13   0 -10  227.92   36.95
  13   0  -9   -4.67    9.21
  13   0  -8  558.81   54.05
  13   0  -7   12.68    9.00
  13   0  -6  101.45   24.73
  13   0  -5   -2.48    8.54
  13   0  -4  324.73   38.49
  13   0  -3    0.74    6.10
 -13   0   2   18.69   11.70
  13   0  -2   16.89   11.53
 -13   0   1    5.64    6.87
  13   0  -1    3.26    8.43
  13   0   0  118.27   23.37
 -13   0   0   84.19   18.81
  13   0   1   -0.61    6.86
  13   0   2  631.04   51.45
  13   0   3  -11.63    9.43
  13   0   4  227.29   32.05
 -13   0  -5    2.17    7.26
  13   0   5  -21.93   11.64
  13   0   6   85.56   20.67
 -13   0  -6   37.75   14.05
 -13   0  -7   -4.03   10.79
  13  -1 -13    6.00   12.59
  13   1 -13   -2.12   12.05
  13  -1 -12   67.65   24.94
  13   1 -12   60.71   20.72
  13  -1 -11   21.02   15.18
  13   1 -11   28.36   13.61
  13  -1 -10   -2.83    8.52
  13   1 -10   18.58   14.47
  13  -1  -9  155.99   31.45
  13   1  -9  189.11   32.46
  13   1  -8  436.32   46.81
  13  -1  -8  399.39   47.48
  13   1  -7   32.56   14.97
  13  -1  -7   40.13   16.69
  13   1  -6  452.16   44.74
  13  -1  -6  446.47   48.10
  13   1  -5   54.46   16.04
  13  -1  -5   13.90   10.15
 -13  -1   4  125.27   22.27
  13   1  -4   96.12   20.51
  13  -1  -4  101.67   22.70
 -13  -1   3   20.40   10.43
  13   1  -3   42.95   12.44
  13  -1  -3   31.34   14.99
 -13  -1   2  785.83   51.23
  13   1  -2  760.46   53.44
  13  -1  -2  843.36   62.97
 -13  -1   1    8.54    6.37
  13   1  -1    2.78    6.69
  13  -1  -1   10.31   11.06
 -13  -1   0  638.50   45.40
  13   1   0  658.44   48.43
  13  -1   0  623.65   53.85
 -13  -1  -1   22.66   10.07
  13   1   1   26.97   11.67
  13  -1   1    0.53   10.75
  13  -1   2  350.83   41.76
  13   1   2  315.91   33.65
  13  -1   3  -21.66   12.44
  13   1   3    4.76    7.66
  13   1   4   51.94   15.01
 -13  -1  -4   40.53   12.75
  13  -1   4   40.33   14.57
  13   1   5   29.45   12.35
  13  -1   5   31.61   14.49
 -13   1  -5   77.69   21.58
 -13  -1  -5   43.60   12.76
 -13   1  -6    8.87   10.81
  13  -1   6    1.19    9.33
 -13   1  -7   -1.02   12.21
  13  -2 -12   33.95   18.37
  13   2 -12   64.42   23.76
  13  -2 -11    7.67   10.29
  13   2 -11   34.94   16.22
  13  -2 -10  291.29   43.74
  13   2 -10  252.00   38.33
  13  -2  -9   21.01   12.54
  13   2  -9  -18.61   12.25
  13  -2  -8  108.01   26.06
  13   2  -8  170.37   29.46
  13   2  -7   37.13   14.99
  13  -2  -7   31.78   14.42
  13   2  -6   19.70    9.59
  13  -2  -6    5.62   10.23
  13   2  -5  124.83   22.73
  13  -2  -5  147.59   29.09
 -13  -2   5  105.41   20.16
  13   2  -4   20.33   11.94
  13  -2  -4   10.07   11.72
 -13  -2   4   12.10    9.16
 -13  -2   3  359.01   32.76
  13   2  -3  347.60   35.25
  13  -2  -3  368.19   44.58
 -13  -2   2    2.67    6.47
  13   2  -2    4.92    6.96
  13  -2  -2   -8.61    9.62
  13  -2  -1  179.86   31.24
  13   2  -1  199.89   25.39
  13  -2   0  302.25   40.08
  13   2   0  314.92   30.95
  13  -2   1  161.31   30.79
  13   2   1  189.79   24.09
  13  -2   2  396.53   47.54
  13   2   2  313.51   30.12
  13   2   3   15.25    9.83
  13  -2   3   27.86   12.35
  13  -2   4  182.45   33.13
  13  -2   5   -1.10    8.58
  13  -2   6  162.28   31.94
 -13   2  -6  198.07   36.27
  13  -3 -11  152.42   34.28
  13   3 -11  116.38   26.22
  13  -3 -10    6.68   14.42
  13  -3  -9  264.56   43.02
  13   3  -9  218.41   34.05
  13  -3  -8   11.63   13.38
  13   3  -8   36.38   15.61
  13  -3  -7   85.11   24.54
  13   3  -7   95.47   20.98
  13   3  -6  113.56   22.28
  13  -3  -6  151.53   30.92
  13   3  -5   10.06    8.24
  13  -3  -5   19.77   15.61
  13   3  -4  163.93   23.95
  13  -3  -4  145.50   31.00
  13   3  -3   48.91   12.89
  13  -3  -3   21.39   13.84
  13  -3  -2  191.34   34.59
  13   3  -2  118.85   19.01
  13  -3  -1   73.90   22.93
  13  -3   0  242.78   38.83
  13  -3   1   64.46   22.31
  13  -3   2  170.53   33.83
  13  -3   3  551.04   58.52
  13  -3   4   28.35   15.22
  13  -3   5  210.02   37.67
  13   4 -10   -4.68   10.78
  13  -4 -10    4.20   12.87
  13  -4  -9   57.38   23.24
  13  -4  -8   50.91   22.66
  13   4  -8   25.29   12.27
  13  -4  -7  247.72   41.14
  13   4  -7  240.62   32.62
  13   4  -6   15.90    9.28
  13  -4  -6   13.85   16.17
  13   4  -5   31.54   11.71
  13  -4  -5   73.70   23.70
  13   4  -4    6.90    6.86
  13  -4  -4   -6.50   15.39
  13  -4  -3  635.25   64.46
  13  -4  -2   -6.49   11.79
  13  -4  -1  797.35   72.59
  13  -4   0    3.13   12.58
  13  -4   1  340.31   48.47
  13  -4   2  -22.79   16.46
  13  -4   3   15.64   14.71
  13  -5  -6   25.61   14.88
  13  -5  -5    5.02   11.48
  13  -5  -4   22.58   15.83
  13  -5  -3  140.32   33.10
  13  -5  -2   17.49   14.43
  13  -5  -1   29.28   15.02
  13  -5   0   12.35   12.55
  14   0 -12   84.78   24.87
  14   0 -11   17.90   13.29
  14   0 -10   23.05   16.03
  14   0  -9  -23.78   14.37
  14   0  -8  129.58   27.30
  14   0  -7    1.58    8.70
  14   0  -6   -1.34   10.09
  14   0  -5    2.95   10.55
  14   0  -4  555.72   51.97
  14   0  -3    0.29    7.65
  14   0  -2  180.91   28.98
  14   0  -1  -13.98   10.08
  14   0   0  371.55   40.99
  14   0   1    9.10    9.41
  14   0   2  202.07   30.89
  14   0   3   -9.79    9.54
 -14   0  -4   79.05   20.81
  14   0   4   58.13   18.33
 -14   0  -5   26.82   13.34
  14   0   5  -18.49   11.31
  14  -1 -12  129.58   31.94
  14   1 -12  114.62   28.13
  14  -1 -11  -25.10   16.00
  14   1 -11   20.11   13.42
  14   1 -10  217.71   37.12
  14  -1 -10  220.31   39.39
  14   1  -9   12.32   13.43
  14  -1  -9    4.73    9.02
  14   1  -8  128.76   27.29
  14  -1  -8  136.45   29.96
  14   1  -7   41.08   16.87
  14  -1  -7   58.37   20.26
  14   1  -6  145.31   27.23
  14  -1  -6  161.02   30.95
  14   1  -5   -2.17    9.34
  14  -1  -5   -5.46    8.93
  14   1  -4  193.40   29.87
  14  -1  -4  313.14   40.79
  14   1  -3  140.12   25.09
  14  -1  -3  172.28   30.51
  14   1  -2    6.32    7.35
  14  -1  -2   -1.01    8.83
  14  -1  -1   49.33   17.91
  14   1  -1   88.73   19.68
  14   1   0  132.63   23.41
  14  -1   0  151.43   29.06
  14  -1   1   35.75   15.41
  14   1   1   23.86   10.29
  14  -1   2  118.68   25.49
  14   1   2   94.84   20.00
  14  -1   3   12.09   11.62
  14   1   3    4.11    7.78
  14   1   4   94.51   19.83
  14  -1   4  128.26   26.23
  14  -1   5   30.60   13.46
 -14   1  -5   10.89    9.94
  14  -2 -11  151.12   34.14
  14   2 -11  151.04   33.14
  14  -2 -10   10.40   14.19
  14   2 -10   12.04   10.17
  14   2  -9   71.51   21.27
  14  -2  -9   99.14   26.98
  14   2  -8   19.62   13.01
  14  -2  -8   28.34   16.30
  14   2  -7   18.13   12.76
  14  -2  -7   23.45   14.99
  14   2  -6    6.47    7.27
  14  -2  -6    5.50    9.13
  14   2  -5  122.60   23.20
  14  -2  -5  139.21   29.97
  14   2  -4  100.29   20.60
  14  -2  -4  154.11   30.58
  14   2  -3    3.68    7.07
  14  -2  -3   -8.09   10.57
  14   2  -2  189.75   26.20
  14  -2  -2  205.39   36.03
  14  -2  -1   22.78   15.21
  14   2  -1    0.94    6.58
  14   2   0  104.65   19.47
  14  -2   0  131.31   26.97
  14  -2   1  -15.03   12.64
  14   2   1   -2.07    6.95
  14  -2   2   55.29   19.60
  14  -2   3   24.03   16.59
  14  -2   4   27.16   15.16
  14  -3 -10   66.16   25.53
  14   3 -10   68.67   20.77
  14  -3  -9   37.30   19.77
  14   3  -9    3.26    8.69
  14   3  -8   10.79   11.46
  14  -3  -8   36.67   18.77
  14   3  -7   13.11   10.33
  14  -3  -7    2.32   10.98
  14   3  -6   64.98   17.41
  14  -3  -6   79.89   24.39
  14   3  -5  110.00   21.71
  14  -3  -5  122.26   29.37
  14   3  -4   88.74   18.18
  14  -3  -4  108.04   27.22
  14   3  -3  296.69   31.64
  14  -3  -3  315.09   45.08
  14  -3  -2   42.12   18.34
  14   3  -2   44.63   13.26
  14  -3  -1  296.98   43.52
  14  -3   0    5.64   12.17
  14  -3   1   96.29   26.04
  14  -3   2  -12.41   13.23
  14  -3   3  200.77   38.06
  14   4  -7  118.69   24.02
  14  -4  -7   68.31   24.22
  14   4  -6  -11.08    8.95
  14  -4  -6   24.72   16.22
  14  -4  -5   83.64   25.33
  14  -4  -4    7.53   16.25
  14  -4  -3   11.32   13.95
  14  -4  -2   45.87   22.67
  14  -4  -1   78.75   22.59
  14  -4   0   14.55   12.92
  14  -4   1   34.04   19.45
  15   0 -10  175.89   34.49
  15   0  -9   -0.31    8.83
  15   0  -8  300.94   43.34
  15   0  -7    4.09   12.26
  15   0  -6  572.93   56.68
  15   0  -5  -11.41   10.85
  15   0  -4  169.70   30.66
  15   0  -3    1.76    8.62
  15   0  -2   35.30   14.03
  15   0  -1   22.11   12.44
  15   0   0   13.10   11.24
  15   0   1    5.64   13.03
  15   0   2  162.08   28.97
  15   0   3   16.04   11.55
  15   1 -10   41.25   21.01
  15  -1 -10   37.10   18.02
  15   1  -9  111.79   27.01
  15  -1  -9   78.35   26.13
  15   1  -8  135.10   28.28
  15  -1  -8  105.88   27.41
  15   1  -7   23.30   12.09
  15  -1  -7   50.75   19.71
  15   1  -6  359.30   43.30
  15  -1  -6  450.89   52.07
  15   1  -5    8.71   10.23
  15  -1  -5   22.34   14.84
  15   1  -4  366.86   42.01
  15  -1  -4  416.59   49.74
  15   1  -3    1.14    9.16
  15  -1  -3   20.22   12.15
  15   1  -2  249.37   34.22
  15  -1  -2  263.31   39.08
  15   1  -1   12.53   10.41
  15  -1  -1   -1.30   12.40
  15   1   0  145.10   25.75
  15  -1   0  158.03   30.04
  15  -1   1   14.31   10.74
  15   1   1   25.79   12.34
  15   1   2   64.32   18.26
  15  -1   2   47.16   16.39
  15  -1   3  -25.00   14.52
  15   2  -9   25.83   12.94
  15  -2  -9    6.25   11.76
  15   2  -8   24.04   14.08
  15  -2  -8   52.53   22.81
  15   2  -7    5.34    9.07
  15  -2  -7  -17.05   13.93
  15   2  -6  224.33   33.48
  15  -2  -6  260.18   41.45
  15   2  -5  272.76   35.97
  15  -2  -5  290.73   43.63
  15   2  -4   -1.79    8.70
  15  -2  -4    1.93    9.52
  15   2  -3  193.09   28.57
  15  -2  -3  243.15   40.32
  15  -2  -2   13.77   11.95
  15   2  -2   -8.07    8.44
  15   2  -1   51.77   15.48
  15  -2  -1  104.91   26.12
  15  -2   0  131.07   29.57
  15  -2   1   58.57   18.80
  15  -2   2  163.50   33.04
  15   3  -7  142.43   27.31
  15  -3  -7  267.43   44.46
  15   3  -6  109.81   22.86
  15  -3  -6  148.03   32.78
  15   3  -5   17.67   10.25
  15  -3  -5   46.34   20.69
  15   3  -4  138.39   27.15
  15  -3  -4  156.39   34.08
  15  -3  -3   29.77   15.83
  15  -3  -2   21.39   13.48
  15  -3  -1  164.33   34.00
  15  -3   0   89.11   25.64
  16   0  -8   97.90   26.33
  16   0  -7   -4.48    9.70
  16   0  -6   21.77   16.58
  16   0  -5    6.99   11.05
  16   0  -4  290.02   40.16
  16   0  -3   21.85   13.25
  16   0  -2  307.84   41.09
  16   0  -1   22.39   12.73
  16   0   0  170.59   30.70
  16   1  -8  154.53   35.30
  16  -1  -8   91.90   26.13
  16   1  -7   40.38   16.92
  16  -1  -7   30.53   17.08
  16   1  -6   96.87   23.07
  16  -1  -6   93.87   25.90
  16   1  -5   21.92   11.49
  16  -1  -5   34.26   17.37
  16   1  -4   51.61   17.89
  16  -1  -4   62.24   22.69
  16   1  -3    9.68   10.82
  16  -1  -3   14.23   11.68
  16  -1  -2   34.18   15.09
  16   1  -2   56.13   18.11
  16   1  -1    9.80   17.34
  16  -1  -1   18.05   14.41
  16   1   0   61.91   18.13
  16  -1   0   54.21   18.36
  16   2  -6  166.39   30.21
  16  -2  -6  175.92   36.37
  16   2  -5   51.08   15.99
  16  -2  -5   31.52   17.05
  16   2  -4  133.90   24.73
  16  -2  -4   95.01   27.33
  16  -2  -3   -4.13   10.10
  16   2  -3    3.27    9.41
  16  -2  -2  158.85   32.43
   0   0   0    0.00    0.00
_computing_structure_solution     'SHELXT 2014/5 (Sheldrick, 2014)'
;
_shelx_hkl_checksum     619
_shelx_res_file
;
TITL w_a.res in P2(1)/c
    w.res
    created by SHELXL-2018/3 at 09:36:50 on 13-Sep-2019
REM Old TITL W in P2(1)/c
REM SHELXT solution in P2(1)/c
REM R1 0.119, Rweak 0.005, Alpha 0.032, Orientation as input
REM Formula found by SHELXT: C14 N5 O2 Co
CELL 0.71073 13.3368 6.8727 13.6015 90 103.478 90
ZERR 4 0.0008 0.0004 0.001 0 0.007 0
LATT 1
SYMM -X,0.5+Y,0.5-Z
SFAC C H Co N O
UNIT 44 32 4 24 16
L.S. 20
PLAN  5
BOND $H
list 4
fmap 2 53
acta
REM <olex2.extras>
REM <HklSrc "%.\\W.hkl">
REM </olex2.extras>
WGHT    0.031900    0.663400
FVAR       0.59403
CO1   3    0.753596    0.694506    0.527453    11.00000    0.01562    0.02248 =
         0.02726   -0.00205    0.00539   -0.00139
O2    5    0.769172   -0.184674    0.400669    11.00000    0.02476    0.03460 =
         0.03149    0.01259    0.00965    0.01176
O1    5    0.741575    0.017122    0.272111    11.00000    0.02734    0.03160 =
         0.03692    0.01211    0.01776    0.00872
O4    5    0.661125    0.478450    0.492001    11.00000    0.02340    0.02699 =
         0.04809   -0.01141    0.00833   -0.00548
O3    5    0.774864    0.275388    0.453743    11.00000    0.01461    0.05188 =
         0.06127   -0.02086    0.01345   -0.00662
N2    4    0.315408    0.124017    0.392188    11.00000    0.01514    0.02495 =
         0.02143   -0.00095    0.00573   -0.00294
N1    4    0.339867   -0.155172    0.318805    11.00000    0.02061    0.02591 =
         0.03070   -0.00876    0.00796   -0.00531
AFIX  43
H1    2    0.326047   -0.266046    0.289464    11.00000   -1.20000
AFIX   0
N4    4    0.900413    0.692751    0.605281    11.00000    0.01415    0.03207 =
         0.03265    0.00322    0.00468   -0.00102
C4    1    0.686189    0.318802    0.454433    11.00000    0.01967    0.02326 =
         0.02282   -0.00141    0.00678   -0.00687
C7    1    0.435050   -0.065518    0.343194    11.00000    0.02004    0.01991 =
         0.01965   -0.00016    0.00552   -0.00348
C6    1    0.418829    0.111012    0.389215    11.00000    0.01750    0.02004 =
         0.02012    0.00197    0.00598   -0.00075
C8    1    0.531938   -0.121525    0.332152    11.00000    0.02288    0.01857 =
         0.02615   -0.00327    0.00693    0.00304
AFIX  43
H8    2    0.541882   -0.239926    0.302707    11.00000   -1.20000
AFIX   0
N3    4    1.066746    0.720560    0.651118    11.00000    0.01592    0.06212 =
         0.04310    0.00889    0.00826   -0.00360
AFIX  43
H3    2    1.129713    0.736543    0.647408    11.00000   -1.20000
AFIX   0
C1    1    0.715752   -0.054599    0.345628    11.00000    0.02218    0.01750 =
         0.02385   -0.00531    0.00668   -0.00183
C3    1    0.598617    0.184799    0.413225    11.00000    0.01838    0.02328 =
         0.01992    0.00047    0.00463   -0.00122
C9    1    0.273108   -0.037644    0.349263    11.00000    0.01903    0.02923 =
         0.02795   -0.00120    0.00524   -0.00193
AFIX  43
H9    2    0.203572   -0.067057    0.340978    11.00000   -1.20000
AFIX   0
C2    1    0.612905    0.005101    0.366509    11.00000    0.01781    0.02232 =
         0.01869    0.00409    0.00297    0.00240
C5    1    0.500793    0.236102    0.424002    11.00000    0.02034    0.01958 =
         0.02401   -0.00029    0.00409   -0.00112
AFIX  43
H5    2    0.490570    0.353422    0.454314    11.00000   -1.20000
AFIX   0
N5    4    1.036104    0.688800    0.739282    11.00000    0.02597    0.06781 =
         0.03886    0.00829    0.00324   -0.00590
N6    4    0.992080    0.748990    0.475992    11.00000    0.02973    0.08364 =
         0.03788    0.01043    0.01611    0.00134
AFIX  93
H6A   2    1.051093    0.765185    0.461830    11.00000   -1.20000
H6B   2    0.936808    0.749236    0.428430    11.00000   -1.20000
AFIX   0
C10   1    0.986256    0.723396    0.572078    11.00000    0.02280    0.03108 =
         0.03752    0.00633    0.00986    0.00271
C11   1    0.936704    0.673424    0.707344    11.00000    0.02561    0.05471 =
         0.03364    0.01020    0.00661   -0.00150
AFIX  43
H11   2    0.893449    0.650912    0.750793    11.00000   -1.20000
AFIX   0
HKLF 4
REM  w_a.res in P2(1)/c
REM wR2 = 0.0978, GooF = S = 1.027, Restrained GooF = 1.027 for all data
REM R1 = 0.0468 for 1839 Fo > 4sig(Fo) and 0.0712 for all 2475 data
REM 199 parameters refined using 0 restraints
END
WGHT      0.0319      0.6634
REM Highest difference peak  0.454,  deepest hole -0.434,  1-sigma level  0.093
Q1    1   0.7090  0.8006  0.5049  11.00000  0.05    0.42
Q2    1   0.9952  0.8202  0.7385  11.00000  0.05    0.41
Q3    1   0.8365  0.6667  0.5682  11.00000  0.05    0.40
Q4    1   0.7388 -0.2982  0.4157  11.00000  0.05    0.38
Q5    1   0.4659 -0.0844  0.2976  11.00000  0.05    0.37
;
_shelx_res_checksum     55129
