# Supplementary material for: Synthesis and crystal structure of poly[(3-amino-1,2,4-triazole)(μ3-1H-benzimidazole-5,6-di­carboxyl­ato)cobalt(II)]
Source: Acta Crystallogr E Crystallogr Commun. 2021 Jun 15;77(Pt 7):714–7. doi: 10.1107/S2056989021005867 (PMC8382063; doi:10.1107/S2056989021005867)
Supplement: Supplementary file 3 [file e-77-00714-Isup4.hkl]

data_I                                                                          
_shelx_title ' w_a.res in P2(1)/c'                                              
_shelx_refln_list_code          4                                               
_shelx_F_calc_maximum      168.13                                               
_exptl_crystal_F_000       700.00                                               
_reflns_d_resolution_high  0.8002                                               
                                                                                
loop_                                                                           
 _space_group_symop_operation_xyz                                               
 'x, y, z'                                                                      
 '-x, y+1/2, -z+1/2'                                                            
 '-x, -y, -z'                                                                   
 'x, -y-1/2, z-1/2'                                                             
                                                                                
_cell_length_a    13.3368                                                       
_cell_length_b     6.8727                                                       
_cell_length_c    13.6015                                                       
_cell_angle_alpha  90.000                                                       
_cell_angle_beta  103.478                                                       
_cell_angle_gamma  90.000                                                       
                                                                                
_shelx_F_squared_multiplier     1.000                                           
                                                                                
loop_                                                                           
 _refln_index_h                                                                 
 _refln_index_k                                                                 
 _refln_index_l                                                                 
 _refln_F_squared_calc                                                          
 _refln_F_squared_meas                                                          
 _refln_F_squared_sigma                                                         
 _refln_observed_status                                                         
   3   0   0      14366.93      14348.76       183.01 o                         
   4   0   0      28267.91      27980.46       210.60 o                         
   5   0   0         98.79         98.38        15.29 o                         
   6   0   0      10142.51      10340.67       157.77 o                         
   7   0   0        844.66        844.33        50.06 o                         
   8   0   0       4048.65       3926.65       160.23 o                         
   9   0   0       1184.29       1274.29        97.94 o                         
  10   0   0       1970.42       2214.28        96.33 o                         
  11   0   0       1114.63       1179.45        74.78 o                         
  12   0   0       4094.20       3960.14       143.46 o                         
  13   0   0        221.14        284.60        48.29 o                         
  14   0   0        861.08       1052.93       116.16 o                         
  15   0   0         10.55         37.12        31.85 o                         
  16   0   0        410.07        483.43        87.00 o                         
   1   1   0       4861.69       4863.68        98.96 o                         
   2   1   0       1744.48       1694.33        68.21 o                         
   3   1   0       6088.06       6052.62        56.21 o                         
   4   1   0        409.98        380.35        17.82 o                         
   5   1   0       8542.92       8293.64       147.74 o                         
   6   1   0        581.72        746.99        28.82 o                         
   7   1   0       5375.88       5232.32        92.29 o                         
   8   1   0        224.42        211.14        18.67 o                         
   9   1   0       2880.39       2986.42        85.87 o                         
  10   1   0         32.68         29.26        11.80 o                         
  11   1   0        695.18        737.82        40.98 o                         
  12   1   0          3.43          1.81        10.00 o                         
  13   1   0       1870.93       1817.90        79.95 o                         
  14   1   0        456.61        398.53        51.66 o                         
  15   1   0        469.65        427.49        55.40 o                         
  16   1   0        132.73        165.31        36.56 o                         
   0   2   0      23084.71      22087.11       371.00 o                         
   1   2   0      10988.01      10844.46        90.90 o                         
   2   2   0        561.33        539.88        18.48 o                         
   3   2   0        137.59        261.97       168.56 o                         
   4   2   0       9756.18       9735.57       234.68 o                         
   5   2   0        533.61        536.58        19.69 o                         
   6   2   0       1478.22       1365.63        36.41 o                         
   7   2   0       2170.39       2218.67        52.76 o                         
   8   2   0       2164.29       2134.32        53.17 o                         
   9   2   0        881.80        830.32        36.27 o                         
  10   2   0        182.08        178.12        20.50 o                         
  11   2   0       1215.72       1168.56        66.89 o                         
  12   2   0       1293.63       1328.74        75.65 o                         
  13   2   0        796.29        879.38        69.42 o                         
  14   2   0        262.43        326.44        44.74 o                         
  15   2   0        323.69        371.44        83.80 o                         
   1   3   0        574.94        582.41        23.94 o                         
   2   3   0         45.47         57.74         8.46 o                         
   3   3   0       1404.81       1412.19        57.76 o                         
   4   3   0         17.30         15.61         5.75 o                         
   5   3   0        636.90        633.26        71.19 o                         
   6   3   0         10.84         12.94         7.22 o                         
   7   3   0       1351.25       1386.19        92.42 o                         
   8   3   0         21.49         37.43        12.12 o                         
   9   3   0       1569.33       1475.12        39.25 o                         
  10   3   0         47.54         40.60         9.55 o                         
  11   3   0        718.77        639.11        32.31 o                         
  12   3   0        517.38        512.85        47.39 o                         
  13   3   0        528.03        688.01       110.04 o                         
  14   3   0         68.44         15.98        34.49 o                         
  15   3   0        204.21        252.53        72.66 o                         
   0   4   0       2655.25       2446.41        81.24 o                         
   1   4   0        604.78        575.60        29.06 o                         
   2   4   0        267.47        274.04        19.23 o                         
   3   4   0        164.38        169.37        14.73 o                         
   4   4   0       1433.21       1456.83        37.30 o                         
   5   4   0        126.01        121.47         9.85 o                         
   6   4   0        219.27        211.20        11.85 o                         
   7   4   0         60.27         51.85         5.94 o                         
   8   4   0       1775.37       1599.85        51.85 o                         
   9   4   0        119.67         84.98        19.96 o                         
  10   4   0         13.37         14.65         7.68 o                         
  11   4   0         81.01         84.98        15.38 o                         
  12   4   0        116.81        114.60        49.85 o                         
  13   4   0          2.16          8.87        35.65 o                         
  14   4   0         23.24         41.23        36.61 o                         
   1   5   0        904.32        851.51        38.24 o                         
   2   5   0         20.14         11.71         8.62 o                         
   3   5   0         83.97         80.82        12.37 o                         
   4   5   0        141.34        144.62        14.43 o                         
   5   5   0        781.26        773.01        27.75 o                         
   6   5   0          0.22         -1.07         5.37 o                         
   7   5   0        152.44        210.90        57.36 o                         
   8   5   0        242.94        228.04        63.73 o                         
   9   5   0         11.30         83.12        37.89 o                         
  10   5   0          5.21         -2.52        29.36 o                         
  11   5   0        200.51        365.97        86.01 o                         
  12   5   0         83.22        131.21        55.09 o                         
  13   5   0          1.66         35.00        35.57 o                         
   0   6   0       1413.44       1402.53        76.38 o                         
   1   6   0          1.18         17.32        11.11 o                         
   2   6   0       1647.93       1659.79        68.60 o                         
   3   6   0        318.00        357.58        26.43 o                         
   4   6   0          2.76          6.11         8.11 o                         
   5   6   0          0.34         -0.24         6.28 o                         
   6   6   0        464.36        296.48        68.86 o                         
   7   6   0        258.90        260.86        66.57 o                         
   8   6   0        282.07        329.16        75.89 o                         
   9   6   0          6.44         51.55        33.01 o                         
  10   6   0        327.93        382.94        91.00 o                         
  11   6   0         57.88         27.43        39.28 o                         
   1   7   0         90.53        105.00        17.77 o                         
   2   7   0        815.42        779.84        64.08 o                         
   3   7   0        914.74        938.39       112.22 o                         
   4   7   0         20.06         29.82        23.66 o                         
   5   7   0        577.81        716.83       106.50 o                         
   6   7   0         77.64          3.26        26.89 o                         
   7   7   0        831.07        881.20       130.93 o                         
   8   7   0        128.99        236.74        72.52 o                         
   9   7   0        261.90        370.90        93.18 o                         
   0   8   0        511.77        668.91        93.32 o                         
   1   8   0         95.34         71.19        23.59 o                         
   2   8   0        861.86       1099.78       124.44 o                         
   3   8   0          0.08        -31.65        31.65 o                         
   4   8   0        376.50        367.64        78.67 o                         
   5   8   0          4.77        -36.27        36.27 o                         
 -16   1   1         22.87         40.54        31.41 o                         
 -15   1   1          5.00         17.62        22.59 o                         
 -14   1   1        194.95        204.29        55.83 o                         
 -13   1   1         20.92         19.20        12.07 o                         
 -12   1   1        815.51        817.19        51.51 o                         
 -11   1   1        153.06        174.66        21.27 o                         
 -10   1   1          3.51          2.95         9.33 o                         
  -9   1   1          3.87         -6.01        10.07 o                         
  -8   1   1        333.53        343.69        23.99 o                         
  -7   1   1         21.97         24.17         9.00 o                         
  -6   1   1         67.70         93.71        12.60 o                         
  -5   1   1       1649.52       1656.74        44.25 o                         
  -4   1   1        254.39        238.73        28.01 o                         
  -3   1   1       1108.77       1148.84        28.57 o                         
  -2   1   1       1773.84       1971.62        43.12 o                         
  -1   1   1        989.76        880.74        27.79 o                         
   0   1   1        324.59        303.01        15.06 o                         
   1   1   1       5090.75       5051.82       111.63 o                         
   2   1   1         22.17         23.95        13.12 o                         
   3   1   1        224.34        240.38        11.43 o                         
   4   1   1         41.02         39.94         6.47 o                         
   5   1   1        116.64         92.06        11.04 o                         
   6   1   1         65.43         90.57        16.04 o                         
   7   1   1       4161.03       4518.68       157.22 o                         
   8   1   1        324.79        310.19        22.64 o                         
   9   1   1       1449.73       1457.43        51.45 o                         
  10   1   1       2206.38       2264.74        80.69 o                         
  11   1   1         38.17         41.23        13.85 o                         
  12   1   1        108.78         95.31        20.88 o                         
  13   1   1         55.48         47.00        21.72 o                         
  14   1   1         66.05         81.11        24.25 o                         
  15   1   1         71.11         55.69        22.96 o                         
 -15   2   1        213.36        209.33        75.30 o                         
 -14   2   1          7.53         21.35        30.95 o                         
 -13   2   1        468.39        545.31        55.84 o                         
 -12   2   1         65.83         50.00        13.82 o                         
 -11   2   1        317.60        277.47        69.50 o                         
 -10   2   1        811.14        796.78        96.31 o                         
  -9   2   1       2206.27       2204.60        60.62 o                         
  -8   2   1          3.61          5.37         6.15 o                         
  -7   2   1       6085.05       6263.18       145.70 o                         
  -6   2   1          3.34          6.48         5.99 o                         
  -5   2   1        463.52        406.59        20.02 o                         
  -4   2   1        310.95        276.78        17.33 o                         
  -3   2   1        152.75        138.19        12.51 o                         
  -2   2   1       1078.50       1142.04        40.24 o                         
  -1   2   1       1978.54       1913.61        37.38 o                         
   0   2   1       8640.25       8712.01       127.15 o                         
   1   2   1         60.53         99.01        13.84 o                         
   2   2   1        274.90        290.02        36.93 o                         
   3   2   1        533.26        398.56        47.38 o                         
   4   2   1       1535.30       1562.33        96.04 o                         
   5   2   1       3057.98       3012.74        70.28 o                         
   6   2   1        545.37        530.09        20.47 o                         
   7   2   1       1295.94       1187.90        34.30 o                         
   8   2   1          9.10         14.76         6.60 o                         
   9   2   1        898.22        878.36        53.35 o                         
  10   2   1        176.36        166.93        19.85 o                         
  11   2   1        977.28        921.32        58.33 o                         
  12   2   1        228.53        233.90        32.47 o                         
  13   2   1        437.85        510.22        53.77 o                         
  14   2   1          3.24        -18.36        18.36 o                         
  15   2   1        193.69        165.98        53.28 o                         
 -15   3   1        236.43        465.69        96.35 o                         
 -14   3   1        756.52        841.61       123.33 o                         
 -13   3   1        174.59        209.43        64.98 o                         
 -12   3   1        492.33        686.17       103.64 o                         
 -11   3   1         33.97         23.08         8.88 o                         
 -10   3   1        489.68        468.96        29.15 o                         
  -9   3   1         25.42         47.04        10.16 o                         
  -8   3   1       3740.75       3512.70        76.75 o                         
  -7   3   1        421.91        438.21        23.50 o                         
  -6   3   1       4072.16       3837.83        99.17 o                         
  -5   3   1        634.20        667.02        34.72 o                         
  -4   3   1       9150.21       9627.59       163.87 o                         
  -3   3   1        166.34        214.35        15.25 o                         
  -2   3   1       6993.37       7183.70        86.30 o                         
  -1   3   1       2772.19       2960.12        64.28 o                         
   0   3   1       3916.48       3585.91        59.65 o                         
   1   3   1        759.31        767.69        28.46 o                         
   2   3   1        591.23        532.15        28.05 o                         
   3   3   1         17.21         12.25         3.43 o                         
   4   3   1       1581.12       1487.94       104.77 o                         
   5   3   1        209.84        243.04        45.99 o                         
   6   3   1       5393.06       5788.12       228.67 o                         
   7   3   1        157.44        163.12        25.17 o                         
   8   3   1        903.17        901.85        40.83 o                         
   9   3   1          6.72          6.13         7.95 o                         
  10   3   1        801.49        819.15        90.71 o                         
  11   3   1         14.79          5.72         6.74 o                         
  12   3   1        240.21        282.51        33.66 o                         
  13   3   1        238.81        182.67        63.22 o                         
  14   3   1        329.18        272.88        73.79 o                         
 -14   4   1        165.06        223.17        64.02 o                         
 -13   4   1       1901.93       2259.61       205.71 o                         
 -12   4   1        226.35        295.15        76.26 o                         
 -11   4   1       1442.84       1537.52        71.34 o                         
 -10   4   1        174.70        148.60        22.15 o                         
  -9   4   1       2344.87       2163.15        77.27 o                         
  -8   4   1         49.74         46.13        12.27 o                         
  -7   4   1       5663.88       5394.84       209.21 o                         
  -6   4   1         56.16         54.33         8.74 o                         
  -5   4   1       1240.91       1259.41        38.13 o                         
  -4   4   1        296.27        240.61        18.13 o                         
  -3   4   1        293.64        254.83        18.82 o                         
  -2   4   1         86.45        111.46        13.48 o                         
  -1   4   1       7493.30       7530.19       117.70 o                         
   0   4   1       1552.80       1466.36        44.34 o                         
   1   4   1        298.80        270.50        19.24 o                         
   2   4   1          2.68          6.01         6.56 o                         
   3   4   1       1411.34       1400.90        36.34 o                         
   4   4   1         18.95         18.50         6.84 o                         
   5   4   1       1081.57       1033.92        71.95 o                         
   6   4   1        224.26        278.97        40.33 o                         
   7   4   1        308.57        264.35        61.04 o                         
   8   4   1        108.87        140.33        47.38 o                         
   9   4   1        557.41        467.34        82.69 o                         
  10   4   1        317.87        398.39        81.11 o                         
  11   4   1        221.02        377.39        80.99 o                         
  12   4   1         60.41         85.30        47.55 o                         
  13   4   1        829.34        964.40       137.36 o                         
  14   4   1         81.35         96.47        55.12 o                         
 -13   5   1         15.58         82.98        42.57 o                         
 -12   5   1        974.17       1118.23       147.90 o                         
 -11   5   1          1.99          7.34        29.25 o                         
 -10   5   1       1335.84       1390.71       153.14 o                         
  -9   5   1        814.45        753.08        45.71 o                         
  -8   5   1        194.33        237.21        18.75 o                         
  -7   5   1        534.97        463.82       113.03 o                         
  -6   5   1       1101.71       1056.81        37.53 o                         
  -5   5   1        436.50        380.48        23.45 o                         
  -4   5   1       2356.21       2452.81        62.01 o                         
  -3   5   1        279.67        285.99        22.40 o                         
  -2   5   1       1375.36       1352.57        48.78 o                         
  -1   5   1        369.51        391.85        30.90 o                         
   0   5   1       5466.76       5534.16        96.52 o                         
   1   5   1       1122.61       1208.27        44.40 o                         
   2   5   1       2901.23       2899.74        80.87 o                         
   3   5   1         29.14         38.34         8.42 o                         
   4   5   1       1175.22       1143.28        32.84 o                         
   5   5   1          1.99        -32.36        32.36 o                         
   6   5   1        827.18        911.98       109.33 o                         
   7   5   1        817.42        868.16       110.55 o                         
   8   5   1        430.83        529.63        93.41 o                         
   9   5   1        564.46        503.98        91.76 o                         
  10   5   1        548.61        692.12       112.05 o                         
  11   5   1        179.10        149.49        62.18 o                         
  12   5   1        732.92        728.00       120.24 o                         
 -11   6   1        249.42        238.81        72.89 o                         
 -10   6   1         18.74        107.55        56.28 o                         
  -9   6   1        462.65        481.68        94.99 o                         
  -8   6   1          0.05         -8.64        31.23 o                         
  -7   6   1        444.68        509.62        88.96 o                         
  -6   6   1        320.22        300.98        22.02 o                         
  -5   6   1       1121.75       1193.37        48.64 o                         
  -4   6   1          3.79         11.97         9.24 o                         
  -3   6   1         34.97         30.49        12.15 o                         
  -2   6   1        169.64        191.14        25.06 o                         
  -1   6   1       1726.50       1772.29        72.33 o                         
   0   6   1        539.01        531.36        38.45 o                         
   1   6   1        440.54        435.53        29.73 o                         
   2   6   1         76.67         68.43        15.08 o                         
   3   6   1        674.18        686.20        37.42 o                         
   4   6   1        301.49        295.70        21.38 o                         
   5   6   1       1369.32       1246.72        61.13 o                         
   6   6   1        120.81        165.47        54.86 o                         
   7   6   1       1414.19       1454.98       153.03 o                         
   8   6   1         99.17         73.57        48.97 o                         
   9   6   1        322.47        462.86        91.65 o                         
  10   6   1          5.07        -41.03        41.03 o                         
  11   6   1        132.62        243.49        72.60 o                         
  -9   7   1         44.72         50.36        39.79 o                         
  -8   7   1        348.10        297.62        75.10 o                         
  -7   7   1         12.99        -41.15        41.15 o                         
  -6   7   1        253.21        291.04        73.34 o                         
  -5   7   1        159.28        230.03        68.18 o                         
  -4   7   1         70.26         71.50        35.28 o                         
  -3   7   1        157.06        134.71        47.68 o                         
  -2   7   1        359.04        344.14        33.68 o                         
  -1   7   1         16.94         12.82        12.34 o                         
   0   7   1        661.40        670.00        62.62 o                         
   1   7   1        132.30        109.03        23.22 o                         
   2   7   1        394.23        386.36        44.59 o                         
   3   7   1         27.36          3.00        33.16 o                         
   4   7   1        707.23        866.72       113.10 o                         
   5   7   1          5.71         31.14        36.36 o                         
   6   7   1        356.01        496.61        93.29 o                         
   7   7   1          6.18         -0.23        33.01 o                         
   8   7   1        176.19        191.49        64.22 o                         
   9   7   1         27.37         87.94        46.90 o                         
  -6   8   1         32.38         97.63        55.83 o                         
  -5   8   1         48.33         85.98        46.93 o                         
  -4   8   1         60.22         43.87        35.76 o                         
  -3   8   1        122.53         85.92        39.73 o                         
  -2   8   1          2.11         -0.49        18.64 o                         
  -1   8   1        135.13        160.84        39.92 o                         
   0   8   1          3.17         -8.03        23.93 o                         
   1   8   1          3.41          6.07        13.82 o                         
   2   8   1          0.60        -32.14        32.14 o                         
   3   8   1         20.56         57.02        42.45 o                         
   4   8   1          0.37        -33.24        33.24 o                         
   5   8   1          3.05        -11.70        28.45 o                         
 -16   0   2        776.11        872.39       116.44 o                         
 -15   0   2        130.71        100.04        39.76 o                         
 -14   0   2        498.08        512.68        82.13 o                         
 -13   0   2         52.53         50.40        23.27 o                         
 -12   0   2        348.26        431.11        53.84 o                         
 -11   0   2          0.12          0.41        11.88 o                         
 -10   0   2       1226.65       1324.34        76.07 o                         
  -9   0   2       3576.88       3705.25       118.10 o                         
  -8   0   2       6027.24       6085.43       200.92 o                         
  -7   0   2        478.97        601.32        42.78 o                         
  -6   0   2        415.97        589.15        39.17 o                         
  -5   0   2       2670.04       2796.01       109.73 o                         
  -4   0   2       3214.67       2907.47       101.91 o                         
  -3   0   2          8.21         -4.42         8.67 o                         
  -2   0   2       8620.05       8934.46       144.02 o                         
   1   0   2         11.23         25.95         7.27 o                         
   2   0   2      10542.31      10414.29       156.32 o                         
   3   0   2        133.80        165.29        16.36 o                         
   4   0   2      10880.49      10766.94       138.68 o                         
   5   0   2        892.02        868.98        44.29 o                         
   6   0   2       3172.90       3167.45        90.09 o                         
   7   0   2        330.13        270.85        29.06 o                         
   8   0   2       4706.55       4637.81       175.39 o                         
   9   0   2       2148.14       1777.39       116.13 o                         
  10   0   2        109.57         88.00        38.46 o                         
  11   0   2       2941.20       2846.10       117.01 o                         
  12   0   2       6522.40       6382.27       280.09 o                         
  13   0   2       1680.88       1788.30       145.80 o                         
  14   0   2        549.56        572.65        87.54 o                         
  15   0   2        429.02        459.32        82.10 o                         
 -16   1   2        139.59        125.64        32.85 o                         
 -15   1   2        733.18        724.36        72.96 o                         
 -14   1   2          0.20          8.47        16.01 o                         
 -13   1   2       2286.40       2246.91        90.37 o                         
 -12   1   2       1516.15       1599.24        72.61 o                         
 -11   1   2       3796.75       3814.31        94.65 o                         
 -10   1   2       1062.67       1022.97        46.68 o                         
  -9   1   2       3198.13       3247.19       143.95 o                         
  -8   1   2        243.42        279.30        26.56 o                         
  -7   1   2       3517.60       3537.64        80.28 o                         
  -6   1   2        264.72        295.09        22.19 o                         
  -5   1   2       3097.65       2998.31        62.77 o                         
  -4   1   2        473.68        485.26        23.48 o                         
  -3   1   2       2285.95       2244.57        45.97 o                         
  -2   1   2       1472.58       1534.10        45.45 o                         
  -1   1   2      11838.96      11762.11       119.40 o                         
   0   1   2      11711.80      12034.85       120.12 o                         
   1   1   2       1792.85       1918.59        32.40 o                         
   2   1   2         28.56         23.30         3.69 o                         
   3   1   2       4482.42       4314.17        44.56 o                         
   4   1   2        220.09        278.08        19.26 o                         
   5   1   2       7248.45       7094.13       101.65 o                         
   6   1   2       2879.65       2849.02        95.63 o                         
   7   1   2       1052.14        940.18        40.56 o                         
   8   1   2          7.95         15.76         8.25 o                         
   9   1   2       4671.24       4808.68        94.21 o                         
  10   1   2         24.57          9.12         9.67 o                         
  11   1   2        270.12        271.97        32.12 o                         
  12   1   2        135.70        186.22        26.43 o                         
  13   1   2        866.83        936.72        74.25 o                         
  14   1   2        352.24        298.17        44.59 o                         
  15   1   2        195.17        158.60        34.57 o                         
 -16   2   2        453.96        450.16        91.90 o                         
 -15   2   2          6.42          2.75        30.95 o                         
 -14   2   2        521.95        553.87        60.05 o                         
 -13   2   2          0.08          1.58        12.05 o                         
 -12   2   2        437.04        425.21        36.16 o                         
 -11   2   2         74.76         47.86        14.43 o                         
 -10   2   2         10.97         12.01        10.96 o                         
  -9   2   2         83.57         76.03        19.26 o                         
  -8   2   2       5809.04       5993.78       126.45 o                         
  -7   2   2       1334.69       1281.68        46.67 o                         
  -6   2   2       4353.32       4501.73        79.51 o                         
  -5   2   2       1954.06       2168.47        52.07 o                         
  -4   2   2      10671.08      10381.93       108.60 o                         
  -3   2   2        250.18        363.72        20.66 o                         
  -2   2   2       6138.85       6208.79       113.14 o                         
  -1   2   2          4.05          5.54         6.00 o                         
   0   2   2      14295.05      14965.46       113.54 o                         
   1   2   2         36.40         29.82         5.38 o                         
   2   2   2       7685.65       7788.93        98.34 o                         
   3   2   2        634.54        599.60        61.04 o                         
   4   2   2      18463.61      19539.95       350.01 o                         
   5   2   2         38.36         18.54         6.20 o                         
   6   2   2       5008.53       4711.64        48.13 o                         
   7   2   2          2.13          1.09         3.83 o                         
   8   2   2       4718.03       4608.98       114.70 o                         
   9   2   2        724.62        722.06        32.85 o                         
  10   2   2        357.20        366.00        27.80 o                         
  11   2   2          1.46          2.49        11.47 o                         
  12   2   2       1570.85       1905.88       164.73 o                         
  13   2   2        972.23        967.68       117.64 o                         
  14   2   2        124.22        156.69        55.54 o                         
  15   2   2        369.81        463.34        93.63 o                         
 -15   3   2         79.96         60.62        38.20 o                         
 -14   3   2         98.29        123.69        30.45 o                         
 -13   3   2        358.87        404.02       102.71 o                         
 -12   3   2         19.09         47.44        33.50 o                         
 -11   3   2          6.18         20.23        25.42 o                         
 -10   3   2          9.89         -4.47         8.16 o                         
  -9   3   2        601.08        562.59        33.32 o                         
  -8   3   2        182.99        200.03        17.93 o                         
  -7   3   2        295.06        297.59        20.09 o                         
  -6   3   2        131.76        120.74        13.68 o                         
  -5   3   2         53.07         29.38        10.04 o                         
  -4   3   2       2539.37       2738.21        56.18 o                         
  -3   3   2        818.53        806.08        30.88 o                         
  -2   3   2        210.79        265.90        18.06 o                         
  -1   3   2        590.57        457.02        23.04 o                         
   0   3   2       3784.66       3944.48        62.94 o                         
   1   3   2        363.78        368.89        18.10 o                         
   2   3   2          1.92          0.09         3.71 o                         
   3   3   2          2.58          2.01        16.46 o                         
   4   3   2        142.00        187.21        38.68 o                         
   5   3   2       1474.60       1387.02       109.67 o                         
   6   3   2        350.35        447.70        65.72 o                         
   7   3   2         29.72        -17.77        17.77 o                         
   8   3   2         83.75         16.66        21.23 o                         
   9   3   2       1188.24       1083.90        43.02 o                         
  10   3   2          7.78         12.68         8.98 o                         
  11   3   2        380.76        363.81        39.97 o                         
  12   3   2          8.72        -11.17        35.93 o                         
  13   3   2        398.25        483.26        95.87 o                         
  14   3   2          9.34        -35.17        37.49 o                         
 -14   4   2          3.03        129.99        64.24 o                         
 -13   4   2          0.56        -18.39        33.41 o                         
 -12   4   2          2.73          5.52         9.63 o                         
 -11   4   2        131.62        148.79        41.81 o                         
 -10   4   2         20.29         18.11         6.95 o                         
  -9   4   2          9.69          4.93         7.59 o                         
  -8   4   2        175.03        207.75        52.34 o                         
  -7   4   2        303.06        270.79        42.43 o                         
  -6   4   2        868.04        931.98        49.10 o                         
  -5   4   2          0.46          4.63         6.49 o                         
  -4   4   2        499.61        479.11        27.99 o                         
  -3   4   2        433.78        509.07        29.64 o                         
  -2   4   2        103.81        139.54        24.44 o                         
  -1   4   2        766.83        781.53        36.17 o                         
   0   4   2       1099.38       1176.87        40.01 o                         
   1   4   2        566.92        669.65        28.62 o                         
   2   4   2        798.35        829.70        28.59 o                         
   3   4   2         26.66         16.57         5.95 o                         
   4   4   2          0.26         -4.97        29.91 o                         
   5   4   2        208.24        234.24        36.48 o                         
   6   4   2         53.29         47.66        29.57 o                         
   7   4   2        185.75        116.30        44.21 o                         
   8   4   2         55.71         58.66        30.07 o                         
   9   4   2       1005.93       1192.84       131.29 o                         
  10   4   2        152.63         43.78        36.47 o                         
  11   4   2         14.11        -11.62        29.50 o                         
  12   4   2        344.68        383.26        86.89 o                         
  13   4   2          9.40        -46.65        46.65 o                         
 -13   5   2          4.18         49.56        40.89 o                         
 -12   5   2         20.57          0.23        40.10 o                         
 -11   5   2          2.37          1.53        34.15 o                         
 -10   5   2        173.76        158.42        23.32 o                         
  -9   5   2          2.73          4.13         7.05 o                         
  -8   5   2        692.65        665.13        47.75 o                         
  -7   5   2        582.85        575.65        48.75 o                         
  -6   5   2         99.12         84.62        13.69 o                         
  -5   5   2        163.04        160.81        17.59 o                         
  -4   5   2          2.07          0.93         7.64 o                         
  -3   5   2          3.33         -7.16         7.49 o                         
  -2   5   2        332.82        377.75        30.98 o                         
  -1   5   2         98.48         70.38        14.70 o                         
   0   5   2         84.70         73.75        12.80 o                         
   1   5   2        324.84        374.10        25.47 o                         
   2   5   2         47.52         54.39        12.08 o                         
   3   5   2        696.05        684.72        29.81 o                         
   4   5   2         18.75         15.18         4.27 o                         
   5   5   2          0.44        -10.09        25.36 o                         
   6   5   2        509.52        586.62        86.89 o                         
   7   5   2        737.01        770.31       105.73 o                         
   8   5   2          0.24         13.21        28.06 o                         
   9   5   2         95.63         13.01        32.19 o                         
  10   5   2         25.58         63.59        33.33 o                         
  11   5   2         74.23         88.50        45.74 o                         
  12   5   2          0.16         -4.79        45.46 o                         
 -11   6   2          2.59         24.77        36.95 o                         
 -10   6   2         11.71          0.45        35.08 o                         
  -9   6   2          3.12         -2.35        25.45 o                         
  -8   6   2        197.98         56.45        26.72 o                         
  -7   6   2          2.67          0.51        48.77 o                         
  -6   6   2         77.23         91.09        21.15 o                         
  -5   6   2         10.12          9.81        10.27 o                         
  -4   6   2        127.94         67.57        30.65 o                         
  -3   6   2        106.50         80.03        23.05 o                         
  -2   6   2       1457.25       1514.09        57.68 o                         
  -1   6   2         97.68         93.65        16.01 o                         
   0   6   2        135.63        132.90        17.42 o                         
   1   6   2         79.64         90.65        15.23 o                         
   2   6   2         70.20         79.21        18.74 o                         
   3   6   2        162.89        153.13        14.53 o                         
   4   6   2        329.00        348.74        24.23 o                         
   5   6   2          4.31          2.30        27.32 o                         
   6   6   2        366.36        313.80        73.31 o                         
   7   6   2          0.43        -39.48        39.48 o                         
   8   6   2         24.54         43.19        32.56 o                         
   9   6   2        259.22        155.69        64.58 o                         
  10   6   2        259.30        364.52        89.64 o                         
  -9   7   2        707.05        710.80       119.85 o                         
  -8   7   2          0.37        -13.32        41.03 o                         
  -7   7   2        889.43        988.80       131.78 o                         
  -6   7   2         19.66         56.65        45.34 o                         
  -5   7   2        954.09       1103.66       127.41 o                         
  -4   7   2        195.98        151.54        29.55 o                         
  -3   7   2        889.98        860.08        53.27 o                         
  -2   7   2         97.44        112.48        19.17 o                         
  -1   7   2        664.68        665.57        42.20 o                         
   0   7   2          2.95         16.30        12.22 o                         
   1   7   2        218.48        192.51        30.71 o                         
   2   7   2         48.85          5.48        18.87 o                         
   3   7   2        517.81        607.23        50.64 o                         
   4   7   2         58.76         18.87        25.82 o                         
   5   7   2        719.32        665.12       105.99 o                         
   6   7   2        131.63         76.54        47.04 o                         
   7   7   2        337.08        381.73        87.28 o                         
   8   7   2        162.91         97.71        52.31 o                         
  -6   8   2        500.68        489.70        98.73 o                         
  -5   8   2         66.91         67.28        40.30 o                         
  -4   8   2        647.90        758.58       107.97 o                         
  -3   8   2         39.79        -33.92        33.92 o                         
  -2   8   2        946.89       1046.37       132.02 o                         
  -1   8   2          8.92         58.31        23.13 o                         
   0   8   2        413.95        425.42        79.29 o                         
   1   8   2          0.64        -19.75        28.03 o                         
   2   8   2        402.32        488.11        88.93 o                         
   3   8   2          2.49         49.51        38.71 o                         
   4   8   2        142.90        324.76        77.56 o                         
   5   8   2         79.48         81.53        50.81 o                         
 -16   1   3         12.27         33.63        22.49 o                         
 -15   1   3         33.29         26.47        27.04 o                         
 -14   1   3        373.37        438.46        54.92 o                         
 -13   1   3         95.20         89.09        19.99 o                         
 -12   1   3        408.19        417.78        51.92 o                         
 -11   1   3         87.47         54.10        17.23 o                         
 -10   1   3        514.44        456.60        31.59 o                         
  -9   1   3          2.79          6.59        10.53 o                         
  -8   1   3        491.09        439.40        32.80 o                         
  -7   1   3        853.53        931.03        43.48 o                         
  -6   1   3       2015.06       2190.36        65.45 o                         
  -5   1   3         82.67         67.94        11.54 o                         
  -4   1   3       2455.26       2431.56        56.97 o                         
  -3   1   3        894.52        845.81        40.25 o                         
  -2   1   3       8896.96       9294.53       125.23 o                         
  -1   1   3       5119.95       5318.15        92.73 o                         
   0   1   3      26446.62      27956.61       223.93 o                         
   1   1   3       9210.65      10151.35        92.38 o                         
   2   1   3       2795.53       2649.37        48.07 o                         
   3   1   3       2365.65       2502.36        48.37 o                         
   4   1   3        218.03        190.84        13.80 o                         
   5   1   3         74.47         94.80         9.39 o                         
   6   1   3         75.14         91.84        11.02 o                         
   7   1   3         23.97         12.11         7.11 o                         
   8   1   3         92.40         86.00        12.55 o                         
   9   1   3        542.51        490.40        37.19 o                         
  10   1   3        366.28        357.38        33.38 o                         
  11   1   3        103.69         82.61        27.97 o                         
  12   1   3        106.95        116.12        22.26 o                         
  13   1   3          0.51        -15.04        37.44 o                         
  14   1   3          1.57         20.72        18.32 o                         
  15   1   3          3.84        -41.15        41.15 o                         
 -16   2   3          8.44         -0.85        19.51 o                         
 -15   2   3        539.51        602.15        70.93 o                         
 -14   2   3          1.92         -2.94        16.68 o                         
 -13   2   3        995.69       1012.11        59.88 o                         
 -12   2   3         46.09         25.70        11.68 o                         
 -11   2   3          9.50          6.12        11.26 o                         
 -10   2   3        418.72        402.06        70.55 o                         
  -9   2   3       2740.98       2807.04       110.28 o                         
  -8   2   3       1817.57       1760.39        68.89 o                         
  -7   2   3       2176.88       2163.70        63.20 o                         
  -6   2   3       1404.63       1378.50        48.38 o                         
  -5   2   3       3079.88       3125.62        69.44 o                         
  -4   2   3        916.92        893.14        46.47 o                         
  -3   2   3       5434.23       5829.55        89.22 o                         
  -2   2   3       2712.86       2836.31        54.14 o                         
  -1   2   3       2493.80       2520.56        56.17 o                         
   0   2   3        299.15        302.12        18.35 o                         
   1   2   3         30.56          6.39         5.21 o                         
   2   2   3       4795.95       4827.40        61.13 o                         
   3   2   3        255.36        214.81        12.04 o                         
   4   2   3       4058.57       4030.86        69.81 o                         
   5   2   3       3127.38       3076.75        47.20 o                         
   6   2   3        647.89        593.47        22.76 o                         
   7   2   3        247.59        233.94        19.22 o                         
   8   2   3        866.76        864.55        28.94 o                         
   9   2   3         87.37         89.55        12.28 o                         
  10   2   3        132.49        154.52        18.97 o                         
  11   2   3        217.12        203.09        21.87 o                         
  12   2   3        456.28        456.11        49.83 o                         
  13   2   3         38.25         59.05        21.80 o                         
  14   2   3        157.37         68.10        47.01 o                         
 -15   3   3         57.93         84.37        44.86 o                         
 -14   3   3        748.01        858.70        73.39 o                         
 -13   3   3         96.96        105.53        38.99 o                         
 -12   3   3        200.96        241.95        27.09 o                         
 -11   3   3         26.52          7.91        10.91 o                         
 -10   3   3       1246.43       1218.94       123.03 o                         
  -9   3   3        145.85        136.11        23.19 o                         
  -8   3   3       1406.55       1400.61        48.31 o                         
  -7   3   3       1446.03       1366.82        66.47 o                         
  -6   3   3       1094.51        981.83        41.72 o                         
  -5   3   3       1585.06       1544.52        46.54 o                         
  -4   3   3       4352.12       4360.84        76.55 o                         
  -3   3   3        376.00        315.80        21.09 o                         
  -2   3   3       4892.12       4980.40        79.33 o                         
  -1   3   3       4337.39       4450.06        93.40 o                         
   0   3   3        909.15        857.98        31.34 o                         
   1   3   3       1110.55       1199.93        34.24 o                         
   2   3   3       1345.35       1272.19        47.23 o                         
   3   3   3       2696.59       2610.53        74.08 o                         
   4   3   3       2088.27       2029.61       129.71 o                         
   5   3   3       2992.16       3304.55       173.92 o                         
   6   3   3         55.19         46.58        22.86 o                         
   7   3   3       2098.65       2064.52       106.71 o                         
   8   3   3        737.30        711.96        94.65 o                         
   9   3   3       3752.99       3932.49       230.71 o                         
  10   3   3        335.46        343.81        72.72 o                         
  11   3   3        948.74        980.16       123.76 o                         
  12   3   3       1155.67       1075.61       134.13 o                         
  13   3   3       1192.49       1561.59       165.84 o                         
  14   3   3        482.88        568.96       107.86 o                         
 -14   4   3         34.31         32.08        39.53 o                         
 -13   4   3       1569.38       1800.23       182.67 o                         
 -12   4   3        239.38        416.92        86.92 o                         
 -11   4   3       1848.29       1748.49       164.65 o                         
 -10   4   3          6.06          4.56        16.79 o                         
  -9   4   3       5186.05       5080.45       133.71 o                         
  -8   4   3        384.76        386.38        49.67 o                         
  -7   4   3       2880.67       2857.84        69.14 o                         
  -6   4   3        282.91        242.69        24.87 o                         
  -5   4   3       3420.89       3326.15        80.45 o                         
  -4   4   3        169.29        123.73        14.97 o                         
  -3   4   3       3139.11       2950.37        68.98 o                         
  -2   4   3       2011.35       2033.53        56.58 o                         
  -1   4   3       3686.80       3824.44        85.58 o                         
   0   4   3       1306.75       1206.90        54.26 o                         
   1   4   3       1430.80       1390.95        39.56 o                         
   2   4   3       2178.24       2168.14        47.09 o                         
   3   4   3       1188.66       1235.11        61.14 o                         
   4   4   3       1876.54       1992.54       100.41 o                         
   5   4   3       2718.35       2896.30       125.69 o                         
   6   4   3       1118.53       1190.01       120.02 o                         
   7   4   3        745.44        924.28       111.34 o                         
   8   4   3        597.40        780.40       105.02 o                         
   9   4   3         87.96        141.75        48.71 o                         
  10   4   3        305.99        193.39        59.12 o                         
  11   4   3        801.65        879.05       124.95 o                         
  12   4   3        266.40        317.62        81.73 o                         
  13   4   3         18.03         44.32        41.69 o                         
 -13   5   3        277.64        397.65        93.80 o                         
 -12   5   3        780.07        977.78       137.05 o                         
 -11   5   3         34.73         24.99        24.68 o                         
 -10   5   3       1868.53       2076.46       149.60 o                         
  -9   5   3         13.53         16.87        11.30 o                         
  -8   5   3       1856.89       1802.79       101.04 o                         
  -7   5   3        227.63        206.69        22.31 o                         
  -6   5   3       1517.75       1592.95        62.60 o                         
  -5   5   3         97.13         80.36        13.36 o                         
  -4   5   3       2315.01       2384.32        81.53 o                         
  -3   5   3        118.69        121.52        19.01 o                         
  -2   5   3       3749.59       3799.45        98.07 o                         
  -1   5   3       1162.95       1210.25        47.64 o                         
   0   5   3       1989.05       1978.92        58.44 o                         
   1   5   3        601.24        643.53        29.85 o                         
   2   5   3       4634.91       4693.41        84.53 o                         
   3   5   3        183.68        157.15        18.44 o                         
   4   5   3        676.03        781.08        98.56 o                         
   5   5   3       1021.13        982.99       113.36 o                         
   6   5   3        256.63        234.59        60.84 o                         
   7   5   3        983.75        817.89       114.97 o                         
   8   5   3       1868.56       2121.94       185.22 o                         
   9   5   3        260.16        359.28        80.06 o                         
  10   5   3        114.49        181.62        55.12 o                         
  11   5   3        112.67        110.47        49.96 o                         
  12   5   3        302.58        264.37        77.54 o                         
 -11   6   3        426.73        411.40        93.04 o                         
 -10   6   3         99.32         46.82        30.24 o                         
  -9   6   3       1382.92       1364.04       152.04 o                         
  -8   6   3        153.08        154.43        24.48 o                         
  -7   6   3        523.74        605.27        57.07 o                         
  -6   6   3         91.69         92.00        23.01 o                         
  -5   6   3        364.64        376.71        43.23 o                         
  -4   6   3        670.70        649.86        55.10 o                         
  -3   6   3        596.56        593.27        37.21 o                         
  -2   6   3        365.53        339.66        28.51 o                         
  -1   6   3        417.02        372.13        29.45 o                         
   0   6   3       1625.20       1642.39        86.23 o                         
   1   6   3        166.77        190.72        19.04 o                         
   2   6   3       1913.19       1806.78        84.61 o                         
   3   6   3       1425.01       1410.47        49.83 o                         
   4   6   3        283.13        263.91        22.89 o                         
   5   6   3        576.58        684.24       102.36 o                         
   6   6   3        926.11       1002.41       127.36 o                         
   7   6   3        771.13        892.42       123.76 o                         
   8   6   3         42.16         96.95        47.78 o                         
   9   6   3         11.01         30.69        37.89 o                         
  10   6   3         92.58         76.80        49.65 o                         
  -9   7   3         35.91         74.62        48.57 o                         
  -8   7   3         56.29         32.59        25.11 o                         
  -7   7   3        305.78        235.75        66.82 o                         
  -6   7   3        374.50        233.51        62.57 o                         
  -5   7   3         44.29         15.54        57.17 o                         
  -4   7   3        380.04        334.72        43.60 o                         
  -3   7   3         12.59          8.09        13.01 o                         
  -2   7   3        414.15        389.40        33.16 o                         
  -1   7   3         98.40         76.79        19.60 o                         
   0   7   3        106.37         54.33        25.21 o                         
   1   7   3        333.03        391.93        75.81 o                         
   2   7   3        312.58        274.24        66.74 o                         
   3   7   3        284.83        286.87        49.40 o                         
   4   7   3        946.79       1117.15       135.04 o                         
   5   7   3        274.68        288.83        71.05 o                         
   6   7   3        649.75        622.66       110.21 o                         
   7   7   3          7.06        -36.70        39.84 o                         
   8   7   3        152.82         62.91        42.71 o                         
  -5   8   3         78.91        130.53        48.49 o                         
  -4   8   3         54.80         72.35        36.59 o                         
  -3   8   3          0.87        -17.09        38.44 o                         
  -2   8   3         73.51         57.46        21.50 o                         
  -1   8   3        568.51        530.96        57.57 o                         
   0   8   3          2.88         -5.21        28.59 o                         
   1   8   3         77.92        116.67        49.03 o                         
   2   8   3         32.82         15.73        36.10 o                         
   3   8   3         74.58          8.36        29.95 o                         
   4   8   3         37.01         19.21        34.69 o                         
 -16   0   4        579.70        821.89       113.81 o                         
 -15   0   4        382.97        480.91        86.89 o                         
 -14   0   4       1315.23       1574.85       147.28 o                         
 -13   0   4        989.18        920.25       109.08 o                         
 -12   0   4        770.91        840.94        68.81 o                         
 -11   0   4         36.97         47.81        34.83 o                         
 -10   0   4       2117.92       2041.27       130.15 o                         
  -9   0   4        516.22        476.59        54.34 o                         
  -8   0   4       2031.90       2023.60       121.86 o                         
  -7   0   4        448.34        379.26        51.80 o                         
  -6   0   4        800.38       1136.11        82.72 o                         
  -5   0   4       1844.59       1960.60       104.88 o                         
  -4   0   4       8824.08       8614.93       201.83 o                         
  -3   0   4       3578.46       3515.31       120.95 o                         
  -2   0   4      10536.31      11323.09       207.58 o                         
  -1   0   4       3338.43       3656.38       117.81 o                         
   0   0   4         24.71         17.46        11.99 o                         
   1   0   4       4725.61       5049.86       136.99 o                         
   2   0   4        958.16        903.70        35.06 o                         
   3   0   4          9.97         23.70        12.31 o                         
   4   0   4       7749.32       8184.27       162.53 o                         
   5   0   4       5147.52       5092.59        95.58 o                         
   6   0   4        630.27        565.82        47.47 o                         
   7   0   4       2385.87       2422.59       127.70 o                         
   8   0   4       3295.01       3324.96       158.13 o                         
   9   0   4       2862.81       2979.44       150.07 o                         
  10   0   4       4886.39       4825.94       247.74 o                         
  11   0   4        224.69        185.12        32.40 o                         
  12   0   4        902.34       1010.23       108.34 o                         
  13   0   4        528.14        644.12        90.83 o                         
  14   0   4        244.10        195.17        38.98 o                         
 -16   1   4        105.18        159.54        39.81 o                         
 -15   1   4       1005.93       1102.71        90.95 o                         
 -14   1   4        779.85        705.78       169.67 o                         
 -13   1   4        309.94        307.73        35.61 o                         
 -12   1   4        634.21        672.50        65.17 o                         
 -11   1   4       3831.41       3633.25       157.26 o                         
 -10   1   4        686.15        603.89        37.60 o                         
  -9   1   4       4226.33       4263.74        93.61 o                         
  -8   1   4       2623.01       2677.23       116.04 o                         
  -7   1   4       2770.89       2682.78        75.90 o                         
  -6   1   4          3.08         12.78         8.67 o                         
  -5   1   4       1046.66       1047.01        43.13 o                         
  -4   1   4       1562.10       1432.28        50.90 o                         
  -3   1   4       1368.17       1413.71        96.52 o                         
  -2   1   4       3152.99       2987.18        79.05 o                         
  -1   1   4       4130.50       4741.69       140.63 o                         
   0   1   4      15856.54      17232.62       143.04 o                         
   1   1   4       8037.98       7725.74        85.08 o                         
   2   1   4       4047.69       3747.50        66.92 o                         
   3   1   4        687.29        576.42        22.93 o                         
   4   1   4       3052.67       2982.02        52.98 o                         
   5   1   4       2100.00       2034.36        56.12 o                         
   6   1   4        528.77        483.00        24.86 o                         
   7   1   4       1626.55       1712.73        45.76 o                         
   8   1   4        973.95        908.41        36.94 o                         
   9   1   4         96.47        105.72        14.96 o                         
  10   1   4         75.26         74.92        14.15 o                         
  11   1   4        480.93        507.25        34.11 o                         
  12   1   4        990.68       1018.00        63.20 o                         
  13   1   4         92.05        125.56        22.91 o                         
  14   1   4        252.83        309.61        47.82 o                         
 -16   2   4        240.14        338.96        55.11 o                         
 -15   2   4          7.53         -0.04        18.20 o                         
 -14   2   4        256.65        346.87        76.26 o                         
 -13   2   4          8.38         39.55        17.50 o                         
 -12   2   4        188.46        148.60        24.31 o                         
 -11   2   4        318.63        241.93        28.57 o                         
 -10   2   4        119.48        114.03        19.20 o                         
  -9   2   4        811.93        749.69        47.16 o                         
  -8   2   4        646.83        610.83        34.15 o                         
  -7   2   4       1671.37       1688.09        60.30 o                         
  -6   2   4        523.60        513.69        36.93 o                         
  -5   2   4         70.37         90.53        16.86 o                         
  -4   2   4       3063.37       2860.94        70.46 o                         
  -3   2   4         93.97         84.11        11.37 o                         
  -2   2   4       1950.52       1873.69        47.61 o                         
  -1   2   4         19.81         15.45         7.62 o                         
   0   2   4       1724.71       1623.27        46.77 o                         
   1   2   4          4.70          3.06         5.49 o                         
   2   2   4         21.68         18.49         5.96 o                         
   3   2   4         88.11         94.10         9.87 o                         
   4   2   4       2839.67       2777.03        61.38 o                         
   5   2   4       2936.40       2905.41        51.08 o                         
   6   2   4       1160.63       1161.34        34.74 o                         
   7   2   4         45.33         55.35         8.72 o                         
   8   2   4        579.58        650.93        30.21 o                         
   9   2   4        227.70        228.06        21.13 o                         
  10   2   4        214.68        208.53        21.66 o                         
  11   2   4        429.92        444.24        41.71 o                         
  12   2   4        168.76        121.29        48.18 o                         
  13   2   4        435.63        517.04        93.89 o                         
  14   2   4         73.02         76.97        42.96 o                         
 -15   3   4        376.27        413.49        60.18 o                         
 -14   3   4        261.78        270.73        42.84 o                         
 -13   3   4        411.76        446.47        53.71 o                         
 -12   3   4         12.88         11.36        14.48 o                         
 -11   3   4       1158.42       1079.78        56.86 o                         
 -10   3   4          2.60         -9.74         9.74 o                         
  -9   3   4        234.42        241.85        33.16 o                         
  -8   3   4       1619.71       1650.86        55.81 o                         
  -7   3   4        762.10        691.12        41.55 o                         
  -6   3   4        219.33        190.22        18.53 o                         
  -5   3   4        746.81        764.25        35.24 o                         
  -4   3   4       1743.20       1744.71        52.48 o                         
  -3   3   4       1035.58        950.33        37.98 o                         
  -2   3   4       1986.10       2105.83        55.08 o                         
  -1   3   4       1457.18       1526.15        45.59 o                         
   0   3   4        103.35         89.76        19.71 o                         
   1   3   4        874.56        851.35        49.68 o                         
   2   3   4         61.15         33.73         6.84 o                         
   3   3   4          6.39         -5.94        24.27 o                         
   4   3   4        198.90        208.01        43.61 o                         
   5   3   4         47.13         13.89        41.73 o                         
   6   3   4         27.31        -11.74        22.91 o                         
   7   3   4         49.82         61.44        29.70 o                         
   8   3   4        838.32        920.53       108.99 o                         
   9   3   4         19.52         24.23        21.71 o                         
  10   3   4          1.06         18.73        26.16 o                         
  11   3   4         23.39          5.10        33.70 o                         
  12   3   4        511.92        449.43        89.27 o                         
  13   3   4        106.34         80.34        43.13 o                         
 -14   4   4         16.52         21.34        46.05 o                         
 -13   4   4         33.33          7.85        18.99 o                         
 -12   4   4         96.91        136.85        38.20 o                         
 -11   4   4         28.12         18.21        16.59 o                         
 -10   4   4         80.03         70.99        20.79 o                         
  -9   4   4        373.33        364.48        30.83 o                         
  -8   4   4         49.01         51.82        13.94 o                         
  -7   4   4        235.80        262.34        23.23 o                         
  -6   4   4         25.08         22.37         7.61 o                         
  -5   4   4          0.30         -0.87        19.10 o                         
  -4   4   4         15.08         11.30         8.43 o                         
  -3   4   4        217.75        175.26        21.82 o                         
  -2   4   4        715.57        748.75        41.94 o                         
  -1   4   4        332.54        333.26        26.98 o                         
   0   4   4       1172.63       1205.54        42.86 o                         
   1   4   4         28.50         13.19         6.66 o                         
   2   4   4        304.46        315.57        17.67 o                         
   3   4   4        131.01        108.47        13.63 o                         
   4   4   4        813.46        803.70        66.66 o                         
   5   4   4          3.07         15.95        20.69 o                         
   6   4   4         99.61         59.99        31.51 o                         
   7   4   4          1.21          1.67        24.68 o                         
   8   4   4          6.86        -22.36        27.72 o                         
   9   4   4        560.11        660.44       104.46 o                         
  10   4   4        108.20         70.17        39.39 o                         
  11   4   4        184.58        175.39        62.35 o                         
  12   4   4        257.01        212.00        67.84 o                         
 -13   5   4         87.98         63.99        44.86 o                         
 -12   5   4         73.72         50.10        42.65 o                         
 -11   5   4         55.11         55.15        43.22 o                         
 -10   5   4         88.61         42.23        42.20 o                         
  -9   5   4        303.10        303.47        37.02 o                         
  -8   5   4         16.21         -1.94         9.66 o                         
  -7   5   4        159.87         92.45        48.22 o                         
  -6   5   4         85.01         67.10        26.02 o                         
  -5   5   4         31.44         53.12        15.56 o                         
  -4   5   4         86.20         96.30        19.83 o                         
  -3   5   4          8.29         -0.61         8.80 o                         
  -2   5   4         39.35         20.49        12.58 o                         
  -1   5   4          4.06          8.77         8.31 o                         
   0   5   4          2.04          3.77         8.43 o                         
   1   5   4         71.71         83.12        14.11 o                         
   2   5   4         42.77         33.90         8.64 o                         
   3   5   4        593.92        641.54        39.58 o                         
   4   5   4        235.87        248.02        59.77 o                         
   5   5   4          0.20         11.22        25.87 o                         
   6   5   4          7.71         18.96        31.31 o                         
   7   5   4         22.90         28.93        39.48 o                         
   8   5   4          6.35        -56.85        56.85 o                         
   9   5   4          0.04         44.78        29.44 o                         
  10   5   4         41.75        118.34        56.82 o                         
  11   5   4          7.59         20.04        36.90 o                         
 -11   6   4          7.42         70.93        47.75 o                         
 -10   6   4        374.46        377.25        92.95 o                         
  -9   6   4        106.23        182.62        64.81 o                         
  -8   6   4          1.58         32.48        36.25 o                         
  -7   6   4        438.21        394.23        88.19 o                         
  -6   6   4         57.59         84.53        22.34 o                         
  -5   6   4        686.30        686.52        57.08 o                         
  -4   6   4       1000.09       1029.09        57.43 o                         
  -3   6   4        285.20        300.03        39.79 o                         
  -2   6   4        459.38        447.54        33.17 o                         
  -1   6   4         27.46         35.33        11.40 o                         
   0   6   4        413.28        391.98        33.43 o                         
   1   6   4          3.36        -10.20        18.58 o                         
   2   6   4          9.35        -28.82        28.82 o                         
   3   6   4         96.80         84.64        19.33 o                         
   4   6   4         48.54         69.99        29.70 o                         
   5   6   4         32.47        -37.24        37.24 o                         
   6   6   4         79.20        127.64        40.13 o                         
   7   6   4        133.88        136.91        52.26 o                         
   8   6   4          0.42         26.33        26.98 o                         
   9   6   4        120.72        142.89        57.47 o                         
  10   6   4        294.14        301.53        80.54 o                         
  -9   7   4         69.15        -21.17        37.66 o                         
  -8   7   4        137.12        283.30        74.53 o                         
  -7   7   4         76.82         57.95        38.48 o                         
  -6   7   4        163.81         85.93        27.05 o                         
  -5   7   4        292.05        336.34        43.26 o                         
  -4   7   4         88.91         61.21        24.64 o                         
  -3   7   4         13.79         -5.49        14.26 o                         
  -2   7   4        882.27        822.18        67.36 o                         
  -1   7   4        231.39        264.79        38.87 o                         
   0   7   4        173.28        216.92        33.93 o                         
   1   7   4        182.89        196.85        31.54 o                         
   2   7   4        193.22        266.33        67.36 o                         
   3   7   4        345.13        495.08        92.27 o                         
   4   7   4        138.88        169.55        59.91 o                         
   5   7   4        268.27        265.90        50.26 o                         
   6   7   4        191.11        236.25        51.56 o                         
   7   7   4        363.48        518.72       106.53 o                         
  -5   8   4         17.99         18.73        34.49 o                         
  -4   8   4         56.15         85.98        41.43 o                         
  -3   8   4        383.83        395.80        58.80 o                         
  -2   8   4        303.10        306.53        82.40 o                         
  -1   8   4        104.05        171.03        51.97 o                         
   0   8   4        169.48        220.36        62.49 o                         
   1   8   4          8.46         38.74        33.53 o                         
   2   8   4          4.19        -22.76        34.69 o                         
   3   8   4        291.32        321.51        80.77 o                         
 -16   1   5         34.82         76.04        27.16 o                         
 -15   1   5         21.91         40.44        23.87 o                         
 -14   1   5          0.98        -10.92        18.29 o                         
 -13   1   5          8.51         87.36        57.47 o                         
 -12   1   5          0.79         16.40        13.05 o                         
 -11   1   5         85.83         77.52        18.57 o                         
 -10   1   5        116.76         99.95        16.99 o                         
  -9   1   5         42.45          8.27        13.51 o                         
  -8   1   5         50.57         17.20        29.35 o                         
  -7   1   5        331.96        325.53        36.41 o                         
  -6   1   5         14.69         10.59        11.10 o                         
  -5   1   5        669.36        675.00        36.95 o                         
  -4   1   5          2.06         -0.72         9.38 o                         
  -3   1   5       3492.53       3759.48        99.38 o                         
  -2   1   5        527.74        484.11        35.38 o                         
  -1   1   5       2683.52       2911.63        67.83 o                         
   0   1   5       2263.63       2367.06        59.83 o                         
   1   1   5        204.26        192.22        15.81 o                         
   2   1   5        170.96        156.09        17.07 o                         
   3   1   5         20.27         12.71         5.44 o                         
   4   1   5        170.86        215.89        17.73 o                         
   5   1   5       1995.85       2101.25        54.99 o                         
   6   1   5        132.21        134.16        14.07 o                         
   7   1   5        952.06        910.03        36.76 o                         
   8   1   5          0.97         -3.88         7.18 o                         
   9   1   5        141.96        150.61        17.22 o                         
  10   1   5          7.12          8.85         7.56 o                         
  11   1   5       2017.15       2123.14        64.45 o                         
  12   1   5        370.47        402.39        35.47 o                         
  13   1   5        126.41        122.81        24.64 o                         
  14   1   5         75.01         54.59        27.93 o                         
 -16   2   5         83.92        118.80        33.05 o                         
 -15   2   5        658.18        794.37        78.65 o                         
 -14   2   5        331.26        366.50        51.99 o                         
 -13   2   5        355.54        349.28        37.95 o                         
 -12   2   5         12.92          8.57        15.01 o                         
 -11   2   5       3762.52       3772.89       124.02 o                         
 -10   2   5         40.75         46.57        14.99 o                         
  -9   2   5        545.55        596.51        43.64 o                         
  -8   2   5        226.25        200.46        24.78 o                         
  -7   2   5        697.73        575.65        47.26 o                         
  -6   2   5         70.68         52.18        15.06 o                         
  -5   2   5       2359.24       2358.72        71.07 o                         
  -4   2   5       1439.75       1445.59        47.39 o                         
  -3   2   5       1473.10       1401.14        45.33 o                         
  -2   2   5       2676.94       2838.48        62.37 o                         
  -1   2   5       7495.88       8054.19       118.53 o                         
   0   2   5        495.60        414.70        23.75 o                         
   1   2   5       1064.19        955.60        38.09 o                         
   2   2   5        493.93        492.56        27.06 o                         
   3   2   5       2757.51       2648.83        49.81 o                         
   4   2   5        670.34        626.99        28.52 o                         
   5   2   5        242.78        227.63        15.91 o                         
   6   2   5        658.62        656.44        27.31 o                         
   7   2   5         33.88         22.97         8.03 o                         
   8   2   5        701.83        709.63        47.59 o                         
   9   2   5          1.07         -0.86        10.40 o                         
  10   2   5        818.38        809.28        58.32 o                         
  11   2   5         88.43        108.69        23.73 o                         
  12   2   5        605.71        471.76        88.90 o                         
  13   2   5          6.34         -3.12        24.31 o                         
 -15   3   5         15.53         76.99        40.62 o                         
 -14   3   5        306.67        324.86        49.47 o                         
 -13   3   5         20.78         38.02        20.65 o                         
 -12   3   5        888.92        904.05        71.92 o                         
 -11   3   5          6.47          2.92        13.54 o                         
 -10   3   5        528.35        572.62        64.92 o                         
  -9   3   5        969.22        901.19        94.60 o                         
  -8   3   5        884.25        915.97        66.65 o                         
  -7   3   5       1861.22       1835.44        72.90 o                         
  -6   3   5       6791.00       7040.87       235.63 o                         
  -5   3   5         61.58         68.78        16.38 o                         
  -4   3   5       4489.57       4618.86       105.47 o                         
  -3   3   5          7.76          4.54         8.81 o                         
  -2   3   5       1533.89       1472.08        55.43 o                         
  -1   3   5        956.73       1108.01        46.02 o                         
   0   3   5       2455.77       2598.93        66.30 o                         
   1   3   5       1220.05       1223.17        42.72 o                         
   2   3   5       2800.65       2786.16        59.34 o                         
   3   3   5        564.60        516.46        22.53 o                         
   4   3   5       2971.28       3022.55        84.77 o                         
   5   3   5        626.12        618.24        47.11 o                         
   6   3   5       1011.50       1115.03       112.70 o                         
   7   3   5        800.32        880.21       105.68 o                         
   8   3   5        123.03        159.92        53.62 o                         
   9   3   5         43.73         37.18        34.60 o                         
  10   3   5        222.14        111.60        44.63 o                         
  11   3   5       1604.13       2071.89       184.49 o                         
  12   3   5         25.48         -0.88        29.90 o                         
  13   3   5        562.29        595.18       106.75 o                         
 -14   4   5        170.31        237.03        71.78 o                         
 -13   4   5        140.27        129.85        59.74 o                         
 -12   4   5          3.31         32.61        19.46 o                         
 -11   4   5       1401.77       1456.73        91.24 o                         
 -10   4   5        493.05        464.84        48.54 o                         
  -9   4   5       1731.15       1619.58       100.62 o                         
  -8   4   5         26.45          2.49        12.47 o                         
  -7   4   5          9.26         12.35        14.34 o                         
  -6   4   5        697.45        692.65        46.74 o                         
  -5   4   5        859.93        839.88        49.99 o                         
  -4   4   5       4840.52       4763.89       115.59 o                         
  -3   4   5       2049.39       2056.48        73.72 o                         
  -2   4   5       3090.29       3118.53        99.78 o                         
  -1   4   5       1872.64       1918.18        58.41 o                         
   0   4   5       4901.32       5127.46       134.05 o                         
   1   4   5       1399.46       1377.08        44.99 o                         
   2   4   5       2564.73       2564.71        55.12 o                         
   3   4   5       3051.03       3135.95        75.64 o                         
   4   4   5       2946.40       2727.34       162.07 o                         
   5   4   5        541.42        551.45        66.58 o                         
   6   4   5       2154.82       2367.41       176.50 o                         
   7   4   5        708.75        749.00       104.94 o                         
   8   4   5       1353.91       1486.80       150.42 o                         
   9   4   5        400.66        594.47        99.19 o                         
  10   4   5        750.68        864.23       124.49 o                         
  11   4   5        470.70        439.45        92.47 o                         
  12   4   5        436.06        506.64       103.89 o                         
 -13   5   5         64.09         14.23        32.53 o                         
 -12   5   5        141.46         29.25        31.91 o                         
 -11   5   5        166.56        162.87        32.05 o                         
 -10   5   5        232.24        369.63        77.51 o                         
  -9   5   5       1158.45       1268.62       139.48 o                         
  -8   5   5        825.81        822.28       107.46 o                         
  -7   5   5        138.76         96.50        18.98 o                         
  -6   5   5        335.57        303.24        31.24 o                         
  -5   5   5        792.35        778.00        48.78 o                         
  -4   5   5        826.11        850.56        45.07 o                         
  -3   5   5       1086.93       1057.41        50.12 o                         
  -2   5   5       1395.87       1424.48        55.93 o                         
  -1   5   5       1357.84       1388.99        53.81 o                         
   0   5   5       1125.17       1140.50        47.07 o                         
   1   5   5        302.01        312.94        23.96 o                         
   2   5   5        293.68        291.76        25.10 o                         
   3   5   5       1303.77       1345.46       108.99 o                         
   4   5   5        656.50        659.86        68.09 o                         
   5   5   5       2006.74       2205.97       138.07 o                         
   6   5   5        458.67        487.22        68.52 o                         
   7   5   5       1654.36       1868.56       174.45 o                         
   8   5   5        383.15        444.50        87.00 o                         
   9   5   5        586.33        687.11       114.09 o                         
  10   5   5        888.21       1003.99       141.55 o                         
  11   5   5        862.35       1108.96       152.18 o                         
 -11   6   5        566.83        850.68       131.38 o                         
 -10   6   5        655.24        728.94       116.87 o                         
  -9   6   5       1885.54       1896.47       179.36 o                         
  -8   6   5        226.00        206.93        34.81 o                         
  -7   6   5       1176.96       1308.39        97.02 o                         
  -6   6   5          9.06         23.20        13.82 o                         
  -5   6   5       1747.47       1640.24        74.92 o                         
  -4   6   5         84.64        111.87        21.19 o                         
  -3   6   5       1194.07       1211.94        62.42 o                         
  -2   6   5          6.46         19.02        13.27 o                         
  -1   6   5        231.50        227.62        27.23 o                         
   0   6   5        242.53        259.47        27.43 o                         
   1   6   5         19.04         23.31        10.68 o                         
   2   6   5        713.23        777.72        36.86 o                         
   3   6   5        835.02        738.10        60.21 o                         
   4   6   5       1023.27       1139.20       135.83 o                         
   5   6   5        369.09        407.78        61.64 o                         
   6   6   5         84.69         82.53        31.17 o                         
   7   6   5         85.16          4.61        90.64 o                         
   8   6   5        456.22        446.40        68.02 o                         
   9   6   5        133.75        196.73        70.48 o                         
  -9   7   5        149.04         93.15        45.74 o                         
  -8   7   5        257.42        284.75        77.22 o                         
  -7   7   5         12.71        -15.50        30.38 o                         
  -6   7   5        231.52        258.96        40.99 o                         
  -5   7   5        190.07        195.73        36.46 o                         
  -4   7   5        679.99        786.82        71.78 o                         
  -3   7   5        120.71         68.66        35.45 o                         
  -2   7   5        105.10        115.69        28.14 o                         
  -1   7   5        140.89        116.28        28.57 o                         
   0   7   5         73.92         75.53        20.25 o                         
   1   7   5         18.51         55.43        39.28 o                         
   2   7   5        294.42        216.99        61.75 o                         
   3   7   5          3.35         -7.59        31.26 o                         
   4   7   5         73.83         61.86        32.31 o                         
   5   7   5        108.02         87.45        46.45 o                         
   6   7   5         31.02          2.24        37.61 o                         
  -4   8   5         58.41         74.45        33.50 o                         
  -3   8   5          5.30         26.07        18.79 o                         
  -2   8   5        281.45        306.00        68.33 o                         
  -1   8   5         43.32         64.27        41.29 o                         
   0   8   5         99.61        129.45        54.64 o                         
   1   8   5          8.16          1.08        32.08 o                         
   2   8   5         51.05        154.42        57.92 o                         
 -16   0   6        134.40         61.69        46.99 o                         
 -15   0   6       1776.04       1623.62       160.63 o                         
 -14   0   6          5.75         -3.80        28.59 o                         
 -13   0   6        145.69        287.50        70.08 o                         
 -12   0   6       1026.48       1031.71       113.92 o                         
 -11   0   6       4431.31       4535.49       158.25 o                         
 -10   0   6        890.60        905.63        69.04 o                         
  -9   0   6       1681.79       1746.68        98.86 o                         
  -8   0   6         38.99         47.10        19.11 o                         
  -7   0   6       2846.46       2951.81       109.22 o                         
  -6   0   6       2188.22       2298.72       129.31 o                         
  -5   0   6       3834.46       3676.36       155.72 o                         
  -4   0   6        235.92        150.71        32.96 o                         
  -3   0   6       3034.46       3011.75       133.59 o                         
  -2   0   6       3475.03       3308.12       136.31 o                         
  -1   0   6       2794.95       2677.52       122.57 o                         
   0   0   6        967.52        895.60        71.56 o                         
   1   0   6         12.94         16.34         9.33 o                         
   2   0   6        574.75        553.74        33.69 o                         
   3   0   6        296.69        274.46        29.47 o                         
   4   0   6         58.65         30.80        13.87 o                         
   5   0   6        670.52        658.99        55.32 o                         
   6   0   6        363.57        379.12        38.39 o                         
   7   0   6       2018.66       1923.32        88.84 o                         
   8   0   6          6.04         -5.62        12.31 o                         
   9   0   6       2176.48       2044.22       265.98 o                         
  10   0   6       2690.64       2632.18        95.28 o                         
  11   0   6         68.97         56.94        33.40 o                         
  12   0   6         56.00         65.35        59.46 o                         
  13   0   6        179.26        172.55        67.74 o                         
 -16   1   6        250.69        270.82        48.82 o                         
 -15   1   6       1049.04       1138.81       129.78 o                         
 -14   1   6        449.41        432.35        57.94 o                         
 -13   1   6       1176.81       1273.95        92.84 o                         
 -12   1   6         98.74         90.38        24.91 o                         
 -11   1   6        748.25        646.20        49.43 o                         
 -10   1   6       2782.82       2724.54        83.50 o                         
  -9   1   6       1673.29       1631.46        62.28 o                         
  -8   1   6       4795.91       5131.04       105.35 o                         
  -7   1   6       2370.95       2371.80        97.38 o                         
  -6   1   6       3315.66       3020.39       145.22 o                         
  -5   1   6       2755.05       2851.95        98.84 o                         
  -4   1   6       5057.28       5219.18       129.28 o                         
  -3   1   6       3039.61       3114.88        97.72 o                         
  -2   1   6      10110.25      10630.97       175.17 o                         
  -1   1   6         31.14         18.97         8.83 o                         
   0   1   6       4364.41       4434.57        89.88 o                         
   1   1   6         36.23         34.80         9.90 o                         
   2   1   6       5185.78       5097.25        95.91 o                         
   3   1   6        189.35        169.05        14.51 o                         
   4   1   6       9437.74       9603.56       122.29 o                         
   5   1   6        350.37        343.55        24.50 o                         
   6   1   6       2551.67       2352.32        64.80 o                         
   7   1   6          1.42          3.44         7.51 o                         
   8   1   6        494.90        511.67        30.44 o                         
   9   1   6        513.30        494.90        33.84 o                         
  10   1   6        881.91        876.94        79.40 o                         
  11   1   6        269.41        248.39        30.99 o                         
  12   1   6        510.33        485.39        45.16 o                         
  13   1   6          3.30         13.45        20.02 o                         
 -16   2   6        493.77        482.92        65.86 o                         
 -15   2   6        612.21        679.49        73.81 o                         
 -14   2   6          4.39         17.12        16.12 o                         
 -13   2   6         54.08         36.52        19.95 o                         
 -12   2   6        203.85        182.16        48.65 o                         
 -11   2   6       3409.63       3315.67       109.24 o                         
 -10   2   6        752.79        768.01        50.79 o                         
  -9   2   6       1467.61       1412.06        65.82 o                         
  -8   2   6        226.94        190.36        21.14 o                         
  -7   2   6       1045.91        991.63        60.38 o                         
  -6   2   6        818.45        876.49        58.97 o                         
  -5   2   6       2652.99       2611.17        81.13 o                         
  -4   2   6        166.86        169.04        31.58 o                         
  -3   2   6       1697.21       1748.66        62.92 o                         
  -2   2   6       1017.21       1107.75        49.15 o                         
  -1   2   6        619.61        582.57        34.62 o                         
   0   2   6        837.12        961.46        38.48 o                         
   1   2   6       4362.80       4320.12        88.25 o                         
   2   2   6        579.07        607.91        32.78 o                         
   3   2   6       2539.71       2399.50        59.47 o                         
   4   2   6        387.52        343.80        19.40 o                         
   5   2   6       2311.40       2304.49        90.13 o                         
   6   2   6        464.12        452.02        32.84 o                         
   7   2   6        899.85        937.25        36.84 o                         
   8   2   6         43.87         51.90        11.46 o                         
   9   2   6        930.36        865.36        40.54 o                         
  10   2   6        522.88        547.90        41.71 o                         
  11   2   6       1229.38       1249.25       141.40 o                         
  12   2   6        109.42         93.35        30.98 o                         
  13   2   6        529.49        509.20        67.93 o                         
 -15   3   6        333.22        354.08        54.16 o                         
 -14   3   6        201.35        200.42        40.16 o                         
 -13   3   6        346.80        365.86        53.80 o                         
 -12   3   6        328.25        260.07        32.52 o                         
 -11   3   6       1801.31       1644.39        76.99 o                         
 -10   3   6         51.49         35.44        14.57 o                         
  -9   3   6        240.09        213.77        27.30 o                         
  -8   3   6        347.09        333.89        32.01 o                         
  -7   3   6        454.53        425.18        31.25 o                         
  -6   3   6        240.14        212.84        26.27 o                         
  -5   3   6        234.25        220.50        27.86 o                         
  -4   3   6        216.48        171.09        23.23 o                         
  -3   3   6        276.34        341.22        33.26 o                         
  -2   3   6       3655.46       3967.65        83.44 o                         
  -1   3   6         51.04         58.89        11.72 o                         
   0   3   6        885.84        949.86        38.83 o                         
   1   3   6       1132.42       1161.18        45.48 o                         
   2   3   6        157.18        145.03        17.16 o                         
   3   3   6         36.43         38.50         9.21 o                         
   4   3   6        834.67        806.91        26.88 o                         
   5   3   6         28.10         26.89         6.37 o                         
   6   3   6        269.37        261.15        27.40 o                         
   7   3   6          8.65          3.64         6.87 o                         
   8   3   6         72.28         81.97        13.97 o                         
   9   3   6         51.38         54.43        27.72 o                         
  10   3   6        601.85        531.13        66.86 o                         
  11   3   6         22.61        -15.82        24.37 o                         
  12   3   6         98.97        112.52        36.29 o                         
 -14   4   6          8.69          4.68        50.73 o                         
 -13   4   6          7.46         42.94        22.81 o                         
 -12   4   6        132.89        103.48        62.25 o                         
 -11   4   6         46.79         51.81        17.37 o                         
 -10   4   6          4.77         28.90        18.19 o                         
  -9   4   6        133.78        120.65        20.50 o                         
  -8   4   6        463.59        437.93        38.24 o                         
  -7   4   6         40.28         15.63        14.62 o                         
  -6   4   6         77.91        128.31        18.69 o                         
  -5   4   6         57.91         54.03        12.82 o                         
  -4   4   6        168.27        200.92        22.11 o                         
  -3   4   6         42.58         69.86        14.16 o                         
  -2   4   6         42.93         45.32        11.19 o                         
  -1   4   6         10.76         19.60         8.58 o                         
   0   4   6         53.66         35.48        10.79 o                         
   1   4   6         65.58         90.40        13.13 o                         
   2   4   6        825.44        863.05        34.58 o                         
   3   4   6        776.89        767.80        28.44 o                         
   4   4   6        192.99        157.35        38.51 o                         
   5   4   6         25.92         30.55        22.47 o                         
   6   4   6        111.93        113.91        33.28 o                         
   7   4   6          0.33          7.92        21.49 o                         
   8   4   6          0.74          5.90        19.58 o                         
   9   4   6         17.23         66.88        31.12 o                         
  10   4   6          0.31         15.79        34.35 o                         
  11   4   6          7.23         -5.70        24.38 o                         
 -13   5   6         96.48         72.58        42.17 o                         
 -12   5   6          0.08         21.04        18.99 o                         
 -11   5   6         34.64         30.30        28.71 o                         
 -10   5   6         41.94         39.61        19.20 o                         
  -9   5   6          7.51          3.25        12.66 o                         
  -8   5   6         17.41         11.53        13.68 o                         
  -7   5   6         11.58         37.81        32.73 o                         
  -6   5   6          0.22         -3.54        11.76 o                         
  -5   5   6        244.81        316.33        52.30 o                         
  -4   5   6         34.77         28.14        11.17 o                         
  -3   5   6        144.48        116.83        18.67 o                         
  -2   5   6         54.03         55.56        14.20 o                         
  -1   5   6        113.83        112.22        17.12 o                         
   0   5   6         37.21         20.91         9.55 o                         
   1   5   6        147.58        135.45        17.92 o                         
   2   5   6         79.90         95.52        14.18 o                         
   3   5   6        140.21        101.97        17.43 o                         
   4   5   6         51.17         43.41         7.71 o                         
   5   5   6         25.16        107.83        49.59 o                         
   6   5   6          7.24         11.45        19.50 o                         
   7   5   6         53.50         34.19        30.54 o                         
   8   5   6          0.18         29.80        27.72 o                         
   9   5   6         23.72         -2.06        29.03 o                         
  10   5   6          6.10         -9.52        24.04 o                         
 -11   6   6         44.34         89.30        47.86 o                         
 -10   6   6        101.00        181.77        62.97 o                         
  -9   6   6         83.80         55.73        28.28 o                         
  -8   6   6        197.93        202.58        60.28 o                         
  -7   6   6         39.31         17.40        17.51 o                         
  -6   6   6          0.54         15.88        13.96 o                         
  -5   6   6        452.87        432.04        73.85 o                         
  -4   6   6        227.08        238.73        37.65 o                         
  -3   6   6         80.72        103.12        25.59 o                         
  -2   6   6          0.55          0.98        14.79 o                         
  -1   6   6        454.10        475.05        46.90 o                         
   0   6   6          0.70         19.77        16.35 o                         
   1   6   6         83.88         92.53        19.15 o                         
   2   6   6         25.78         27.22         8.77 o                         
   3   6   6          2.12         23.12        24.17 o                         
   4   6   6        119.70         66.54        39.79 o                         
   5   6   6        115.55        140.14        54.01 o                         
   6   6   6        564.39        633.69       112.39 o                         
   7   6   6        566.27        716.66       123.02 o                         
   8   6   6         32.90         50.91        32.23 o                         
  -8   7   6        444.42        568.71       105.22 o                         
  -7   7   6         47.29         40.10        35.88 o                         
  -6   7   6        198.05        253.46        41.48 o                         
  -5   7   6        101.30         90.33        28.96 o                         
  -4   7   6        516.63        504.19        57.82 o                         
  -3   7   6          0.94          1.30        30.04 o                         
  -2   7   6        628.85        708.53        64.37 o                         
  -1   7   6         25.25         13.68        36.36 o                         
   0   7   6       1043.76       1058.83       125.97 o                         
   1   7   6         95.94        169.69        55.88 o                         
   2   7   6        467.19        424.21        92.04 o                         
   3   7   6        193.86        234.93        72.46 o                         
   4   7   6        474.74        500.75        99.55 o                         
   5   7   6        106.74         12.36        38.99 o                         
   6   7   6        393.10        450.65       102.67 o                         
  -2   8   6        182.23        172.73        53.22 o                         
  -1   8   6        502.59        573.86        98.62 o                         
   0   8   6         85.74         98.36        48.26 o                         
 -16   1   7        133.07        100.54        34.06 o                         
 -15   1   7        106.55         95.60        38.90 o                         
 -14   1   7        167.41        138.68        36.74 o                         
 -13   1   7        123.37        102.42        31.58 o                         
 -12   1   7       1103.59       1151.89        87.72 o                         
 -11   1   7         29.18         19.83        16.06 o                         
 -10   1   7        366.02        309.40        34.60 o                         
  -9   1   7         63.39         52.99        13.69 o                         
  -8   1   7         40.49         46.22        13.51 o                         
  -7   1   7        539.86        540.34        40.25 o                         
  -6   1   7        142.72        139.79        26.49 o                         
  -5   1   7        701.43        739.00        53.43 o                         
  -4   1   7         41.25         60.56        19.94 o                         
  -3   1   7        143.03        131.52        23.10 o                         
  -2   1   7        724.97        772.83        41.79 o                         
  -1   1   7         38.53         67.37        14.65 o                         
   0   1   7         67.74         84.17        14.87 o                         
   1   1   7         17.00         15.03         8.38 o                         
   2   1   7        256.77        242.77        18.83 o                         
   3   1   7         92.14         99.18        12.50 o                         
   4   1   7          1.60          7.38         8.47 o                         
   5   1   7        336.36        377.96        27.04 o                         
   6   1   7          0.08          2.06         7.94 o                         
   7   1   7        217.01        220.44        22.52 o                         
   8   1   7        195.08        158.78        22.01 o                         
   9   1   7        330.63        356.50        33.59 o                         
  10   1   7         82.59         68.46        22.76 o                         
  11   1   7         88.91         39.46        18.40 o                         
  12   1   7         48.55         13.21        25.36 o                         
  13   1   7         13.79         -2.89        34.60 o                         
 -15   2   7          9.37         -9.89        31.73 o                         
 -14   2   7         49.17         58.31        27.54 o                         
 -13   2   7         94.99         97.50        29.45 o                         
 -12   2   7       1056.12       1019.67        83.61 o                         
 -11   2   7        566.37        490.39        53.46 o                         
 -10   2   7         90.85         46.66        15.36 o                         
  -9   2   7        421.51        401.10        37.41 o                         
  -8   2   7          3.83          8.56         9.85 o                         
  -7   2   7         28.94         19.73        11.18 o                         
  -6   2   7        285.72        286.65        26.10 o                         
  -5   2   7         18.06         15.50         8.81 o                         
  -4   2   7        192.97        168.49        18.99 o                         
  -3   2   7         99.77         93.21        14.26 o                         
  -2   2   7       1402.66       1322.81        56.73 o                         
  -1   2   7       1291.15       1395.69        57.20 o                         
   0   2   7       5784.05       5869.41       101.24 o                         
   1   2   7       2592.11       2812.99        77.33 o                         
   2   2   7       1510.86       1469.32        56.92 o                         
   3   2   7       1536.45       1551.77        51.69 o                         
   4   2   7       1198.91       1139.48        38.24 o                         
   5   2   7        225.23        215.33        20.09 o                         
   6   2   7        278.07        251.26        24.18 o                         
   7   2   7        211.83        188.95        21.35 o                         
   8   2   7         55.84         55.23        12.85 o                         
   9   2   7          2.59         -0.94        10.35 o                         
  10   2   7        673.88        718.32        50.38 o                         
  11   2   7         35.07         33.38        20.88 o                         
  12   2   7        325.16        437.74        61.97 o                         
 -15   3   7        420.97        550.53       177.12 o                         
 -14   3   7          6.80         22.33        21.32 o                         
 -13   3   7        223.25        258.97        45.19 o                         
 -12   3   7         31.59         28.49        20.87 o                         
 -11   3   7        692.12        693.18        52.43 o                         
 -10   3   7         59.71         24.49        15.17 o                         
  -9   3   7       3017.51       2919.63       100.10 o                         
  -8   3   7         16.63         -2.81        15.25 o                         
  -7   3   7        835.75        817.46        50.85 o                         
  -6   3   7        893.67        885.96        46.05 o                         
  -5   3   7       1711.72       1663.92        61.38 o                         
  -4   3   7        100.96         99.92        15.70 o                         
  -3   3   7        595.39        574.08        39.81 o                         
  -2   3   7         80.83        134.95        25.39 o                         
  -1   3   7       2209.49       2350.89        60.48 o                         
   0   3   7         87.82         90.37        14.72 o                         
   1   3   7        311.92        326.66        25.13 o                         
   2   3   7        411.38        425.74        27.66 o                         
   3   3   7       1710.12       1773.53        54.75 o                         
   4   3   7          2.68         10.81         6.17 o                         
   5   3   7       2704.79       2661.18        96.66 o                         
   6   3   7        485.60        498.43        26.57 o                         
   7   3   7        239.99        277.33        18.69 o                         
   8   3   7        578.55        512.81        39.33 o                         
   9   3   7        357.53        487.48        64.51 o                         
  10   3   7          2.38         68.58        30.12 o                         
  11   3   7        443.77        509.57        68.97 o                         
  12   3   7          0.37         45.54        39.69 o                         
 -14   4   7        259.79        282.70        71.39 o                         
 -13   4   7        589.33        689.80        72.43 o                         
 -12   4   7        587.98        632.55       109.96 o                         
 -11   4   7        530.34        526.63       135.79 o                         
 -10   4   7        334.20        366.36        37.66 o                         
  -9   4   7        471.24        423.59        39.65 o                         
  -8   4   7        331.45        309.05        33.70 o                         
  -7   4   7        545.68        416.79        38.50 o                         
  -6   4   7        487.01        504.82        41.45 o                         
  -5   4   7        110.29         98.73        16.19 o                         
  -4   4   7       1251.84       1205.45        54.37 o                         
  -3   4   7       1262.89       1270.90        54.34 o                         
  -2   4   7       2198.29       2233.85        69.77 o                         
  -1   4   7        204.66        249.39        28.69 o                         
   0   4   7        829.58        810.38        40.15 o                         
   1   4   7        951.76        964.88        73.93 o                         
   2   4   7       1554.38       1618.43        54.73 o                         
   3   4   7       1788.68       1692.43        77.92 o                         
   4   4   7        547.96        569.54        49.59 o                         
   5   4   7         10.46        -32.62        32.62 o                         
   6   4   7        247.24        280.92        68.01 o                         
   7   4   7          1.13          6.74        26.87 o                         
   8   4   7        929.65       1179.10       142.26 o                         
   9   4   7        144.97        125.75        38.67 o                         
  10   4   7        777.94        939.22        96.25 o                         
  11   4   7         32.50          2.64        35.58 o                         
 -12   5   7        165.93        126.68        57.22 o                         
 -11   5   7        454.38        505.66        86.93 o                         
 -10   5   7        237.97        195.50        37.16 o                         
  -9   5   7        985.37        990.46        78.10 o                         
  -8   5   7         23.65          4.72        15.63 o                         
  -7   5   7        338.28        368.89        37.51 o                         
  -6   5   7        709.58        645.38        49.28 o                         
  -5   5   7       1128.10       1137.36        64.70 o                         
  -4   5   7        334.20        352.03        82.24 o                         
  -3   5   7        693.10        715.50        65.01 o                         
  -2   5   7        876.53        854.11        52.23 o                         
  -1   5   7        267.92        258.49        28.25 o                         
   0   5   7        350.41        319.27        29.35 o                         
   1   5   7         56.42         41.80        10.25 o                         
   2   5   7          0.66         -2.62        10.58 o                         
   3   5   7       1519.52       1437.60        76.06 o                         
   4   5   7         69.17         38.68        15.86 o                         
   5   5   7        375.57        430.61        87.85 o                         
   6   5   7         27.30        -15.10        40.38 o                         
   7   5   7        394.68        532.38        99.27 o                         
   8   5   7         93.10        149.01        58.78 o                         
   9   5   7        789.34       1130.10       154.90 o                         
 -11   6   7         44.61        171.88        63.17 o                         
 -10   6   7        250.28        232.44        74.81 o                         
  -9   6   7          7.89         27.98        22.94 o                         
  -8   6   7        375.78        407.18        52.42 o                         
  -7   6   7         77.74        105.87        29.14 o                         
  -6   6   7        860.72        835.81        80.81 o                         
  -5   6   7        310.59        284.14        68.76 o                         
  -4   6   7        254.33        271.71        41.00 o                         
  -3   6   7        137.81        154.72        32.67 o                         
  -2   6   7       1055.18       1017.97        60.77 o                         
  -1   6   7         75.64         67.38        15.98 o                         
   0   6   7        256.66        290.31        32.02 o                         
   1   6   7         35.32         13.08        26.04 o                         
   2   6   7        806.23       1062.34       131.80 o                         
   3   6   7         93.78         99.02        44.61 o                         
   4   6   7       1031.19       1311.95       153.12 o                         
   5   6   7         22.48         33.24        36.87 o                         
   6   6   7        342.79        517.38       105.79 o                         
   7   6   7         44.24         24.23        39.56 o                         
  -8   7   7         41.42         84.71        53.76 o                         
  -7   7   7         11.64         31.00        26.09 o                         
  -6   7   7        133.86        117.01        31.01 o                         
  -5   7   7         51.07         34.43        19.38 o                         
  -4   7   7         26.23         43.88        21.45 o                         
  -3   7   7        136.27        210.32        38.65 o                         
  -2   7   7         19.16         15.51        25.31 o                         
  -1   7   7        271.68        299.50        41.86 o                         
   0   7   7          0.60         89.55        45.09 o                         
   1   7   7        104.27         83.20        46.39 o                         
   2   7   7          2.36         14.76        28.99 o                         
   3   7   7        501.19        529.34       101.57 o                         
   4   7   7         11.36         83.94        56.93 o                         
   5   7   7         24.45        147.79        61.01 o                         
 -16   0   8        158.20        277.44        74.62 o                         
 -15   0   8        765.41        852.83       122.82 o                         
 -14   0   8        235.18        367.22        77.37 o                         
 -13   0   8       1342.81       1583.61       153.17 o                         
 -12   0   8          1.61         -3.88        26.04 o                         
 -11   0   8       3144.93       3363.69       207.04 o                         
 -10   0   8        404.47        344.94        67.28 o                         
  -9   0   8       4905.73       4649.56       270.47 o                         
  -8   0   8          3.98         32.63        18.51 o                         
  -7   0   8       8860.96       9699.12       489.41 o                         
  -6   0   8       2160.09       2453.57       105.43 o                         
  -5   0   8       4264.91       4095.75       185.85 o                         
  -4   0   8       1509.04       1479.89       110.18 o                         
  -3   0   8      12290.94      12817.04       315.78 o                         
  -2   0   8        280.87        227.68        43.10 o                         
  -1   0   8       1752.42       1678.65        80.05 o                         
   0   0   8        653.63        737.02        53.80 o                         
   1   0   8       3257.20       3249.37       130.01 o                         
   2   0   8        611.67        637.10        50.83 o                         
   3   0   8       3352.52       3229.77        92.98 o                         
   4   0   8       1571.22       1596.68        87.74 o                         
   5   0   8       3563.74       3558.25       123.66 o                         
   6   0   8        127.29        118.21        25.77 o                         
   7   0   8       2265.41       2119.78       124.38 o                         
   8   0   8        114.66        126.71        28.15 o                         
   9   0   8       1856.85       1839.11       141.10 o                         
  10   0   8          9.46        -17.51        33.16 o                         
  11   0   8       1037.28        997.82       109.90 o                         
  12   0   8         41.07         34.83        29.33 o                         
 -16   1   8        280.33        345.55        88.74 o                         
 -15   1   8        302.25        345.20        55.78 o                         
 -14   1   8        313.18        375.09        57.17 o                         
 -13   1   8       1191.02       1187.21        94.47 o                         
 -12   1   8        194.06        231.41        42.89 o                         
 -11   1   8       1103.07       1193.61        88.51 o                         
 -10   1   8       1379.25       1223.89        86.05 o                         
  -9   1   8         45.89         54.14        22.16 o                         
  -8   1   8        368.45        370.14        31.85 o                         
  -7   1   8       3182.51       3323.22        90.04 o                         
  -6   1   8       4750.57       4827.60       120.38 o                         
  -5   1   8          2.36         10.35        10.17 o                         
  -4   1   8       2678.08       2474.49       101.53 o                         
  -3   1   8       2159.11       2267.90        78.32 o                         
  -2   1   8      13658.70      14439.82       368.44 o                         
  -1   1   8       1868.79       1976.98        71.35 o                         
   0   1   8        425.40        381.91        31.39 o                         
   1   1   8        770.76        816.54        46.38 o                         
   2   1   8       5151.37       5165.51        90.99 o                         
   3   1   8         14.81         20.01         7.28 o                         
   4   1   8       2415.13       2442.91        70.45 o                         
   5   1   8        115.41        124.08        16.94 o                         
   6   1   8       1537.99       1524.11        69.84 o                         
   7   1   8         36.64         30.67        17.73 o                         
   8   1   8       1514.98       1573.37        70.62 o                         
   9   1   8        266.47        268.88        30.59 o                         
  10   1   8       2246.17       2402.12       184.46 o                         
  11   1   8         24.00         32.83        19.19 o                         
  12   1   8        425.14        430.30        83.49 o                         
 -15   2   8         96.38         98.94        40.37 o                         
 -14   2   8         90.59         66.57        28.82 o                         
 -13   2   8        431.84        403.72        88.36 o                         
 -12   2   8        117.24         89.47        28.03 o                         
 -11   2   8        527.92        553.20        62.32 o                         
 -10   2   8        271.69        217.14        32.03 o                         
  -9   2   8        837.63        758.25        53.73 o                         
  -8   2   8          2.99          1.86        12.42 o                         
  -7   2   8       1666.78       1692.23        65.38 o                         
  -6   2   8        910.58        941.68        47.91 o                         
  -5   2   8        164.81        141.12        18.66 o                         
  -4   2   8        530.68        579.60        36.30 o                         
  -3   2   8        645.11        562.46        35.30 o                         
  -2   2   8        475.23        563.70        39.81 o                         
  -1   2   8          5.71          7.92        10.92 o                         
   0   2   8        699.05        753.47        44.19 o                         
   1   2   8       2733.82       2703.07        86.87 o                         
   2   2   8        222.88        225.80        23.19 o                         
   3   2   8       2249.42       2351.02        88.44 o                         
   4   2   8         41.19         31.40         9.33 o                         
   5   2   8        190.02        166.23        23.45 o                         
   6   2   8         10.36         -2.65         8.93 o                         
   7   2   8        480.11        462.54        35.04 o                         
   8   2   8         10.91         -8.06         9.56 o                         
   9   2   8        769.74        883.72        64.28 o                         
  10   2   8          2.36          3.29        24.48 o                         
  11   2   8         68.05         79.26        46.73 o                         
 -14   3   8         43.87         58.38        36.67 o                         
 -13   3   8         65.58         65.33        35.07 o                         
 -12   3   8          9.69         14.82        30.61 o                         
 -11   3   8         90.67         67.50        39.46 o                         
 -10   3   8       1248.53       1063.87        66.05 o                         
  -9   3   8        185.51        188.81        28.86 o                         
  -8   3   8        210.21        204.20        27.23 o                         
  -7   3   8         90.95         51.39        16.41 o                         
  -6   3   8       2146.32       2087.84        73.10 o                         
  -5   3   8          4.17         11.58        10.22 o                         
  -4   3   8        671.79        655.87        39.90 o                         
  -3   3   8        330.75        333.32        28.59 o                         
  -2   3   8       2226.68       2331.11        71.26 o                         
  -1   3   8         50.68         46.16        11.34 o                         
   0   3   8       2569.65       2610.82        74.26 o                         
   1   3   8        650.58        679.67        37.76 o                         
   2   3   8       2209.93       2176.11        75.67 o                         
   3   3   8         96.97         61.34        14.59 o                         
   4   3   8        918.01        907.24        37.31 o                         
   5   3   8         84.93         82.36        13.72 o                         
   6   3   8       1160.02       1116.91        45.32 o                         
   7   3   8        174.41        143.95        33.50 o                         
   8   3   8        100.01         82.44        44.86 o                         
   9   3   8         12.50        -26.36        39.16 o                         
  10   3   8        270.05        270.10        70.22 o                         
  11   3   8          5.40        -42.28        42.28 o                         
 -13   4   8        113.21         97.17        36.30 o                         
 -12   4   8          0.08        -14.08        53.49 o                         
 -11   4   8        360.08        350.57        50.15 o                         
 -10   4   8         87.10         14.95        47.47 o                         
  -9   4   8         34.23         92.78        25.55 o                         
  -8   4   8          3.25          3.45        10.47 o                         
  -7   4   8          3.79          2.30        10.58 o                         
  -6   4   8        297.71        262.14        31.58 o                         
  -5   4   8        241.72        235.31        42.89 o                         
  -4   4   8         25.43         31.51        11.90 o                         
  -3   4   8        587.80        538.48        37.11 o                         
  -2   4   8          1.56          7.86        12.66 o                         
  -1   4   8        182.53        163.93        22.42 o                         
   0   4   8        130.24        139.20        20.33 o                         
   1   4   8         49.91         47.91        17.57 o                         
   2   4   8        269.84        258.13        24.00 o                         
   3   4   8          2.11          7.19         8.23 o                         
   4   4   8         65.87         58.43         9.65 o                         
   5   4   8        131.43        120.24        50.70 o                         
   6   4   8        296.48        274.86        73.14 o                         
   7   4   8         95.14         82.15        41.15 o                         
   8   4   8         60.52         -0.88        43.70 o                         
   9   4   8         13.38        -55.06        55.06 o                         
  10   4   8        164.86        214.41        78.64 o                         
 -12   5   8         75.05         18.53        33.64 o                         
 -11   5   8         10.38         12.28        17.66 o                         
 -10   5   8         48.21         23.81        31.63 o                         
  -9   5   8          7.98          2.49        18.07 o                         
  -8   5   8        147.94        169.39        35.05 o                         
  -7   5   8        379.79        386.12        54.91 o                         
  -6   5   8         59.80         13.35        19.45 o                         
  -5   5   8        143.19        113.48        29.34 o                         
  -4   5   8       1176.54       1129.85        80.07 o                         
  -3   5   8          1.84         11.09        11.77 o                         
  -2   5   8        732.89        650.71        47.41 o                         
  -1   5   8         80.41         78.54        17.76 o                         
   0   5   8        206.42        204.03        24.48 o                         
   1   5   8        186.87        163.07        21.54 o                         
   2   5   8          0.18         13.88         9.58 o                         
   3   5   8          0.07          3.13         5.10 o                         
   4   5   8        142.37        143.54        55.40 o                         
   5   5   8         80.66        110.15        49.99 o                         
   6   5   8         18.35        111.46        51.52 o                         
   7   5   8         45.87         65.89        45.48 o                         
   8   5   8        150.29         33.64        40.81 o                         
 -10   6   8         15.26          2.61        27.26 o                         
  -9   6   8        487.48        503.13        58.02 o                         
  -8   6   8         98.22         82.12        28.49 o                         
  -7   6   8        230.96        232.15        41.71 o                         
  -6   6   8        112.60        113.96        32.04 o                         
  -5   6   8        432.36        480.36        71.67 o                         
  -4   6   8        119.01        123.30        31.62 o                         
  -3   6   8        411.74        435.88        52.61 o                         
  -2   6   8          0.12         -5.00        14.56 o                         
  -1   6   8        481.22        532.04        43.08 o                         
   0   6   8         44.63         34.44        17.75 o                         
   1   6   8        388.69        476.77        88.02 o                         
   2   6   8         11.42        -34.40        34.40 o                         
   3   6   8        676.29        703.49       114.72 o                         
   4   6   8          2.33         22.61        35.51 o                         
   5   6   8        382.18        425.71        99.58 o                         
   6   6   8         28.55        -18.99        31.80 o                         
  -7   7   8         60.09         59.13        19.94 o                         
  -6   7   8         24.42         26.48        20.40 o                         
  -5   7   8         24.42         20.98        20.76 o                         
  -4   7   8        334.69        348.71        49.83 o                         
  -3   7   8         65.46         80.11        26.87 o                         
  -2   7   8         86.83        129.74        39.84 o                         
  -1   7   8         19.07         31.26        21.51 o                         
   0   7   8        217.12        140.99        54.89 o                         
   1   7   8         28.36        111.20        50.64 o                         
   2   7   8        196.16        235.47        72.09 o                         
   3   7   8          0.64         70.14        44.89 o                         
 -15   1   9        198.85        276.21        53.22 o                         
 -14   1   9         10.49         22.05        21.22 o                         
 -13   1   9        450.54        492.02        64.01 o                         
 -12   1   9         15.12         -0.26        16.72 o                         
 -11   1   9        423.66        385.75        77.28 o                         
 -10   1   9         11.27          4.43        16.24 o                         
  -9   1   9        167.34        156.03        33.86 o                         
  -8   1   9         81.90         92.48        21.15 o                         
  -7   1   9        339.74        261.98        27.72 o                         
  -6   1   9        122.43        107.89        20.30 o                         
  -5   1   9        323.59        316.05        29.17 o                         
  -4   1   9         27.64         29.88        11.71 o                         
  -3   1   9        551.60        554.88        41.79 o                         
  -2   1   9        403.78        456.94        37.44 o                         
  -1   1   9        329.78        339.31        28.54 o                         
   0   1   9         23.37         37.60        14.60 o                         
   1   1   9        135.79        168.69        20.60 o                         
   2   1   9         32.01         18.72         9.84 o                         
   3   1   9        357.59        315.71        24.19 o                         
   4   1   9         26.26         19.87         9.64 o                         
   5   1   9         40.75         40.15        12.43 o                         
   6   1   9         78.20         66.85        16.41 o                         
   7   1   9        315.27        294.54        32.19 o                         
   8   1   9         19.48          6.63        10.93 o                         
   9   1   9        145.69        146.27        29.88 o                         
  10   1   9         80.80         44.04        21.93 o                         
  11   1   9         74.13         85.24        45.23 o                         
 -15   2   9         81.61         44.13        27.74 o                         
 -14   2   9        252.74        238.89        47.34 o                         
 -13   2   9          3.78          2.74        56.14 o                         
 -12   2   9        107.59         66.19        27.49 o                         
 -11   2   9          7.69         15.59        30.76 o                         
 -10   2   9       1559.14       1580.99       102.35 o                         
  -9   2   9          1.99         12.15        19.43 o                         
  -8   2   9        202.26        232.98        90.93 o                         
  -7   2   9          3.54         -3.81        12.15 o                         
  -6   2   9       1667.88       1691.39        59.86 o                         
  -5   2   9         57.91         35.14        13.78 o                         
  -4   2   9       1227.98       1198.08        61.10 o                         
  -3   2   9          1.80          5.87         9.54 o                         
  -2   2   9         93.99         88.21        16.06 o                         
  -1   2   9        258.00        298.23        27.69 o                         
   0   2   9       1465.76       1520.17        53.31 o                         
   1   2   9          1.63          2.67         8.43 o                         
   2   2   9       1787.55       1800.90        63.39 o                         
   3   2   9          0.89          5.33         7.92 o                         
   4   2   9        606.27        619.20        35.79 o                         
   5   2   9          8.64         -2.03         9.56 o                         
   6   2   9        389.33        433.26        36.35 o                         
   7   2   9        153.11        135.48        21.78 o                         
   8   2   9        415.88        453.65        48.99 o                         
   9   2   9         65.90         34.93        29.42 o                         
  10   2   9         34.44         -7.93        37.58 o                         
  11   2   9        196.70        198.63        57.98 o                         
 -14   3   9         85.26         38.69        48.23 o                         
 -13   3   9        739.53        675.38        75.66 o                         
 -12   3   9        108.59         77.21        31.51 o                         
 -11   3   9       2781.66       2960.39       330.36 o                         
 -10   3   9        336.50        326.67        48.88 o                         
  -9   3   9       2023.74       2117.16       116.12 o                         
  -8   3   9        890.26        875.68       117.15 o                         
  -7   3   9        202.91        210.88        36.98 o                         
  -6   3   9          8.29         31.64        16.62 o                         
  -5   3   9        606.58        619.65        41.17 o                         
  -4   3   9          0.09         -4.66        10.98 o                         
  -3   3   9       1468.79       1592.29        63.20 o                         
  -2   3   9        432.50        442.42        35.00 o                         
  -1   3   9        230.28        218.22        27.48 o                         
   0   3   9        100.01        168.53        24.19 o                         
   1   3   9       1124.36       1095.09        56.40 o                         
   2   3   9        202.67        195.53        24.34 o                         
   3   3   9       2842.86       2967.80        89.81 o                         
   4   3   9         50.22         59.88        12.21 o                         
   5   3   9        151.11        151.73        20.34 o                         
   6   3   9        147.63        127.18        29.88 o                         
   7   3   9        577.75        596.95        82.96 o                         
   8   3   9         21.40        -35.74        37.04 o                         
   9   3   9        274.07        223.93        63.62 o                         
  10   3   9          2.42        -38.74        38.74 o                         
 -13   4   9        108.82        162.61        65.86 o                         
 -12   4   9        527.15        484.71        62.19 o                         
 -11   4   9        570.16        595.45        66.35 o                         
 -10   4   9        341.62        384.32        53.91 o                         
  -9   4   9        378.72        326.25        49.49 o                         
  -8   4   9        609.79        525.79        59.75 o                         
  -7   4   9         79.80         84.52        27.72 o                         
  -6   4   9       1476.32       1451.81        92.02 o                         
  -5   4   9         57.83         62.75        19.93 o                         
  -4   4   9        900.28        935.21        71.76 o                         
  -3   4   9        166.09        157.34        32.22 o                         
  -2   4   9        755.44        854.89        53.13 o                         
  -1   4   9          6.27         -3.99        11.14 o                         
   0   4   9        921.90        914.44        72.08 o                         
   1   4   9         45.60         27.63        10.77 o                         
   2   4   9        534.78        521.95        36.43 o                         
   3   4   9        295.38        334.35        27.85 o                         
   4   4   9        551.89        562.39        32.77 o                         
   5   4   9         58.41          9.95        25.76 o                         
   6   4   9        322.86        392.81        86.63 o                         
   7   4   9         48.38        113.16        56.28 o                         
   8   4   9        722.76        798.11       125.97 o                         
   9   4   9        101.72         90.32        52.09 o                         
 -12   5   9         72.65         69.20        47.72 o                         
 -11   5   9        416.99        417.97        87.81 o                         
 -10   5   9         37.85         35.24        46.83 o                         
  -9   5   9        860.81        873.15        80.11 o                         
  -8   5   9         12.68         16.08        21.40 o                         
  -7   5   9       1086.34       1053.45        83.33 o                         
  -6   5   9         12.90         25.11        17.27 o                         
  -5   5   9       1119.16       1155.91       116.81 o                         
  -4   5   9         18.90         18.23        18.25 o                         
  -3   5   9       1582.61       1570.85        95.08 o                         
  -2   5   9         50.00         44.99        19.91 o                         
  -1   5   9        441.26        478.61        40.34 o                         
   0   5   9          8.97          8.27         9.04 o                         
   1   5   9        525.07        576.48        40.32 o                         
   2   5   9         13.52         13.50         8.62 o                         
   3   5   9        554.92        708.30       112.93 o                         
   4   5   9        638.02        891.52       125.17 o                         
   5   5   9        207.08        317.23        78.16 o                         
   6   5   9         15.81        -44.27        44.27 o                         
   7   5   9        702.57        769.63       130.76 o                         
  -9   6   9        282.73        272.20        46.85 o                         
  -8   6   9        426.18        376.56        71.88 o                         
  -7   6   9        102.53        130.89        32.12 o                         
  -6   6   9        667.43        729.92        72.15 o                         
  -5   6   9         13.71         44.08        21.34 o                         
  -4   6   9       1078.86       1072.56       111.16 o                         
  -3   6   9          1.28         16.91        19.86 o                         
  -2   6   9        629.20        560.88        58.87 o                         
  -1   6   9         14.62         33.23        17.70 o                         
   0   6   9       1142.12       1158.53        76.29 o                         
   1   6   9        236.25        216.11        64.27 o                         
   2   6   9        513.95        648.54       108.96 o                         
   3   6   9          9.23         73.60        43.61 o                         
   4   6   9        187.38        146.40        61.38 o                         
   5   6   9          2.51         37.15        48.32 o                         
  -5   7   9        232.20        185.42        54.52 o                         
  -4   7   9          2.43         31.50        25.98 o                         
  -3   7   9        392.04        407.68        53.80 o                         
  -2   7   9         58.02         52.74        37.52 o                         
  -1   7   9        141.00        190.47        62.29 o                         
   0   7   9         13.47         79.41        43.42 o                         
   1   7   9         20.20          1.64        28.62 o                         
 -15   0  10        561.86        498.45        97.74 o                         
 -14   0  10         77.47         65.32        45.43 o                         
 -13   0  10        607.49        645.90       104.71 o                         
 -12   0  10       1772.57       1521.29       153.85 o                         
 -11   0  10        269.92        241.28        58.35 o                         
 -10   0  10        165.24        181.17        54.78 o                         
  -9   0  10         25.51          4.51        23.61 o                         
  -8   0  10         48.39         43.56        27.63 o                         
  -7   0  10        850.76        755.01        98.36 o                         
  -6   0  10        551.24        577.66        84.08 o                         
  -5   0  10       2141.76       2084.22       175.26 o                         
  -4   0  10        253.90        276.71        60.84 o                         
  -3   0  10       1341.57       1258.19        79.80 o                         
  -2   0  10          5.30          6.71        13.22 o                         
  -1   0  10       1387.17       1436.34        83.68 o                         
   0   0  10        128.38        116.58        26.55 o                         
   1   0  10        831.07        895.01        67.56 o                         
   2   0  10        156.93        138.59        24.01 o                         
   3   0  10        892.88        914.35        56.33 o                         
   4   0  10       1560.78       1436.37        87.53 o                         
   5   0  10       1582.22       1622.52        94.00 o                         
   6   0  10          0.50         34.09        30.80 o                         
   7   0  10       1820.62       2043.67       154.08 o                         
   8   0  10        107.54        117.66        41.63 o                         
   9   0  10        592.16        570.80        84.71 o                         
  10   0  10         42.25         -7.31        24.71 o                         
 -15   1  10         94.04        110.57        38.76 o                         
 -14   1  10        469.26        620.46        76.56 o                         
 -13   1  10         11.78         14.47        30.34 o                         
 -12   1  10         49.80         31.40        42.81 o                         
 -11   1  10        185.96        100.26        31.73 o                         
 -10   1  10       1327.31       1446.23       100.75 o                         
  -9   1  10          8.02         15.07        25.29 o                         
  -8   1  10         19.78         30.19        16.54 o                         
  -7   1  10         76.41         88.86        28.47 o                         
  -6   1  10       1959.12       1958.67       105.52 o                         
  -5   1  10         73.98         65.59        16.11 o                         
  -4   1  10       1956.73       2032.61        92.40 o                         
  -3   1  10         51.40         52.76        15.55 o                         
  -2   1  10       2023.01       2099.86        72.90 o                         
  -1   1  10        283.88        287.59        28.46 o                         
   0   1  10       2317.12       2502.39        93.71 o                         
   1   1  10        646.76        618.98        40.17 o                         
   2   1  10       4357.94       4386.19        94.91 o                         
   3   1  10         82.13         88.55        15.70 o                         
   4   1  10        147.34        162.14        23.91 o                         
   5   1  10        343.38        328.79        35.23 o                         
   6   1  10       1636.69       1522.60        73.25 o                         
   7   1  10        217.10        179.32        27.13 o                         
   8   1  10        284.41        247.09        42.20 o                         
   9   1  10        458.66        459.32        53.67 o                         
  10   1  10       1595.11       1573.61       153.26 o                         
 -14   2  10         25.05         32.18        23.43 o                         
 -13   2  10        713.58        766.50        81.69 o                         
 -12   2  10         34.08         15.26        28.13 o                         
 -11   2  10       2180.35       2025.28       180.69 o                         
 -10   2  10        349.29        280.06        46.11 o                         
  -9   2  10       1209.38       1351.58        95.56 o                         
  -8   2  10        160.98        121.87        57.61 o                         
  -7   2  10       4205.56       4297.83       160.60 o                         
  -6   2  10        340.43        236.05        40.63 o                         
  -5   2  10       1250.12       1244.49       150.42 o                         
  -4   2  10         19.07         22.64        14.96 o                         
  -3   2  10        498.32        477.96        41.48 o                         
  -2   2  10         35.53         27.35        15.74 o                         
  -1   2  10       2801.35       2857.57        97.00 o                         
   0   2  10         25.82         27.45        12.18 o                         
   1   2  10       1050.65       1152.68        60.80 o                         
   2   2  10         57.90         40.87        13.14 o                         
   3   2  10        855.20        821.94        43.46 o                         
   4   2  10         63.97         58.73        13.00 o                         
   5   2  10        560.80        527.34        41.64 o                         
   6   2  10         93.19         71.04        18.58 o                         
   7   2  10        558.47        589.56        56.80 o                         
   8   2  10          2.61          3.66        15.47 o                         
   9   2  10         64.13         69.71        40.47 o                         
  10   2  10         10.70        -51.92        51.92 o                         
 -14   3  10        156.95        191.58        45.66 o                         
 -13   3  10          0.13         18.93        40.86 o                         
 -12   3  10         25.24         16.74        19.28 o                         
 -11   3  10          3.74         13.19        20.37 o                         
 -10   3  10        777.85        840.73        78.67 o                         
  -9   3  10         39.94         12.30        17.47 o                         
  -8   3  10         10.47         41.84        56.83 o                         
  -7   3  10         99.28        105.20        31.39 o                         
  -6   3  10        426.61        480.95        54.89 o                         
  -5   3  10          0.44         -0.50        15.96 o                         
  -4   3  10        303.59        355.31        46.27 o                         
  -3   3  10        103.84        128.15        23.88 o                         
  -2   3  10        434.07        441.19        40.60 o                         
  -1   3  10        271.57        244.24        29.82 o                         
   0   3  10         74.57         60.98        16.25 o                         
   1   3  10         28.77         26.07        12.60 o                         
   2   3  10       1766.39       1872.33        77.14 o                         
   3   3  10          0.34         -2.94         9.58 o                         
   4   3  10         36.16         40.04        14.34 o                         
   5   3  10          1.17         -3.79        14.36 o                         
   6   3  10        602.56        575.32        54.10 o                         
   7   3  10         68.44         77.99        48.26 o                         
   8   3  10        233.50        362.26        83.74 o                         
   9   3  10          9.31        -38.20        38.20 o                         
 -13   4  10          5.65         -1.79        23.42 o                         
 -12   4  10          4.95         -1.60        43.90 o                         
 -11   4  10        313.30        385.66        65.14 o                         
 -10   4  10         11.89         25.50        25.29 o                         
  -9   4  10         62.54         50.36        22.71 o                         
  -8   4  10         86.44         26.89        53.99 o                         
  -7   4  10          0.18          8.33        16.21 o                         
  -6   4  10        136.04         79.85        27.11 o                         
  -5   4  10          2.95         29.39        24.65 o                         
  -4   4  10         42.15         49.64        21.89 o                         
  -3   4  10          1.97         12.16        16.91 o                         
  -2   4  10          6.16          2.64        12.53 o                         
  -1   4  10         43.46         39.90        15.77 o                         
   0   4  10        275.22        272.03        31.05 o                         
   1   4  10         58.53         75.11        17.30 o                         
   2   4  10        217.99        164.90        22.93 o                         
   3   4  10        190.41        191.69        23.00 o                         
   4   4  10         15.07         15.85        15.40 o                         
   5   4  10         24.66         -6.77        43.13 o                         
   6   4  10         48.67        123.25        54.75 o                         
   7   4  10         19.58          8.19        28.93 o                         
   8   4  10          0.55        -15.98        39.70 o                         
 -11   5  10          0.06        -22.86        30.63 o                         
 -10   5  10         13.75         39.69        33.23 o                         
  -9   5  10          2.07         -5.18        25.72 o                         
  -8   5  10         34.07         33.26        21.48 o                         
  -7   5  10          0.01        -13.80        17.93 o                         
  -6   5  10        121.25        101.16        30.49 o                         
  -5   5  10        134.48        106.36        29.52 o                         
  -4   5  10        556.70        515.09        59.23 o                         
  -3   5  10          0.05         13.86        15.12 o                         
  -2   5  10         35.21         36.82        28.00 o                         
  -1   5  10         16.34          8.97        13.40 o                         
   0   5  10        221.98        182.52        27.29 o                         
   1   5  10          9.85         15.26        12.70 o                         
   2   5  10         46.52         59.88        39.73 o                         
   3   5  10         30.62         46.62        34.72 o                         
   4   5  10          3.60         51.29        38.12 o                         
   5   5  10          5.79          1.42        40.81 o                         
   6   5  10        110.36        159.27        64.70 o                         
  -8   6  10         16.73          8.57        19.27 o                         
  -7   6  10         46.96          5.93        53.86 o                         
  -6   6  10         40.17         54.32        28.22 o                         
  -5   6  10        235.62        214.36        40.35 o                         
  -4   6  10         17.46         24.75        37.27 o                         
  -3   6  10         87.10         82.40        26.45 o                         
  -2   6  10         38.21         50.06        23.61 o                         
  -1   6  10          9.21         33.36        16.00 o                         
   0   6  10         22.45         29.61        32.39 o                         
   1   6  10         47.90         84.82        46.36 o                         
   2   6  10        110.49         77.34        39.73 o                         
   3   6  10        165.50        155.30        61.13 o                         
   4   6  10         68.68        100.52        58.63 o                         
 -14   1  11         23.67         -1.45        64.06 o                         
 -13   1  11         93.28         70.54        28.72 o                         
 -12   1  11         19.01          0.54        19.64 o                         
 -11   1  11        894.79        886.32        84.34 o                         
 -10   1  11          0.02         17.40        20.27 o                         
  -9   1  11        646.66        714.90        71.93 o                         
  -8   1  11        135.51         84.53        29.81 o                         
  -7   1  11        753.61        763.94        71.46 o                         
  -6   1  11        256.04        275.38        57.87 o                         
  -5   1  11        599.56        574.36        60.86 o                         
  -4   1  11          0.47        -24.24        24.24 o                         
  -3   1  11        222.04        245.94        40.35 o                         
  -2   1  11        336.62        374.52        38.26 o                         
  -1   1  11        133.33        111.77        23.01 o                         
   0   1  11          0.16        -11.82        16.04 o                         
   1   1  11         47.30         30.71        14.70 o                         
   2   1  11         59.09         59.68        17.57 o                         
   3   1  11         15.19        -12.66        12.66 o                         
   4   1  11         87.36         88.40        27.09 o                         
   5   1  11        260.11        214.52        30.54 o                         
   6   1  11          9.15         -2.83        20.06 o                         
   7   1  11        106.42        113.18        29.29 o                         
   8   1  11         13.53         58.12        24.29 o                         
   9   1  11          2.67         40.85        23.33 o                         
 -14   2  11        338.10        428.14        67.39 o                         
 -13   2  11         20.44         51.73        38.64 o                         
 -12   2  11        384.50        353.95        56.66 o                         
 -11   2  11         15.15          8.66        26.11 o                         
 -10   2  11        282.58        236.51        45.26 o                         
  -9   2  11        153.61        132.87        33.42 o                         
  -8   2  11       1276.79       1259.80        93.57 o                         
  -7   2  11        146.59        140.73        32.52 o                         
  -6   2  11        424.40        423.61        54.78 o                         
  -5   2  11        210.41        213.67        40.43 o                         
  -4   2  11        774.22        846.65        73.22 o                         
  -3   2  11         75.65         56.48        23.11 o                         
  -2   2  11        740.23        734.21        52.79 o                         
  -1   2  11         95.98         93.66        21.08 o                         
   0   2  11          6.68         19.28        14.25 o                         
   1   2  11        396.14        372.68        37.90 o                         
   2   2  11        362.29        374.38        38.68 o                         
   3   2  11        468.21        392.53        32.63 o                         
   4   2  11         10.54          1.94        12.09 o                         
   5   2  11        223.75        259.24        31.46 o                         
   6   2  11        371.26        423.08        78.57 o                         
   7   2  11        483.79        505.77        55.01 o                         
   8   2  11        311.38        414.94        86.60 o                         
   9   2  11         82.43        109.39        47.75 o                         
 -13   3  11        338.48        374.12        59.02 o                         
 -12   3  11         57.19         26.25        29.08 o                         
 -11   3  11       1656.37       1628.86       115.68 o                         
 -10   3  11         83.47         82.78        30.96 o                         
  -9   3  11        711.75        706.43        73.63 o                         
  -8   3  11          2.69          8.80        19.72 o                         
  -7   3  11       1343.18       1398.72        97.81 o                         
  -6   3  11          1.91         10.91        16.40 o                         
  -5   3  11       1209.66       1150.89        85.52 o                         
  -4   3  11        615.06        638.60        51.93 o                         
  -3   3  11        115.06        177.81        37.57 o                         
  -2   3  11         67.15         82.41        27.57 o                         
  -1   3  11        299.64        327.83        40.59 o                         
   0   3  11       2827.74       2637.22        98.76 o                         
   1   3  11       1925.70       1798.78        81.21 o                         
   2   3  11       1249.17       1187.57        65.67 o                         
   3   3  11       1613.49       1402.95        65.97 o                         
   4   3  11          5.24          6.08        17.90 o                         
   5   3  11        373.71        445.49        51.19 o                         
   6   3  11        324.22        329.35        44.67 o                         
   7   3  11        235.39        220.34        69.06 o                         
   8   3  11        276.48        283.79        79.46 o                         
 -12   4  11        516.98        668.35        79.00 o                         
 -11   4  11         14.53         54.34        27.24 o                         
 -10   4  11        316.85        289.74        49.81 o                         
  -9   4  11         93.66        124.15        34.63 o                         
  -8   4  11        606.03        501.97        62.51 o                         
  -7   4  11        191.54        138.81        61.96 o                         
  -6   4  11       2077.49       2039.18       117.74 o                         
  -5   4  11        254.75        177.74        37.91 o                         
  -4   4  11       1573.64       1691.55       104.80 o                         
  -3   4  11        132.41        117.66        29.83 o                         
  -2   4  11       1933.06       2006.73       110.14 o                         
  -1   4  11         19.90         26.43        13.79 o                         
   0   4  11       2022.63       1974.76       104.99 o                         
   1   4  11        145.01        121.59        25.63 o                         
   2   4  11        396.98        382.38        36.25 o                         
   3   4  11        467.78        517.33       101.69 o                         
   4   4  11        255.04        362.94        81.16 o                         
   5   4  11         49.96        -18.79        32.22 o                         
   6   4  11        990.79        941.70       136.68 o                         
   7   4  11         40.08         19.41        36.47 o                         
 -10   5  11          0.91        -16.03        38.71 o                         
  -9   5  11        374.79        422.45        59.86 o                         
  -8   5  11         41.11         53.23        29.87 o                         
  -7   5  11        801.02        761.77        77.48 o                         
  -6   5  11         33.90         84.04        40.30 o                         
  -5   5  11       1292.09       1330.55       114.90 o                         
  -4   5  11        183.67        140.86        32.99 o                         
  -3   5  11        440.42        423.73        54.70 o                         
  -2   5  11         26.70          0.26        16.78 o                         
  -1   5  11       1459.71       1621.74       114.80 o                         
   0   5  11         79.65         30.83        56.92 o                         
   1   5  11        812.64        893.75       124.75 o                         
   2   5  11        104.19        192.93        63.93 o                         
   3   5  11        292.12        218.69        68.86 o                         
   4   5  11         95.13         81.84        52.60 o                         
   5   5  11        492.38        665.77       117.07 o                         
  -7   6  11          1.74         17.93        31.91 o                         
  -6   6  11        325.82        292.93        79.32 o                         
  -5   6  11         25.02         54.17        34.39 o                         
  -4   6  11        116.60        125.19        33.37 o                         
  -3   6  11         10.74         45.73        22.59 o                         
  -2   6  11        191.24        218.04        41.79 o                         
  -1   6  11        152.70        190.13        64.78 o                         
   0   6  11        365.25        276.62        73.06 o                         
   1   6  11          1.43         63.96        43.53 o                         
   2   6  11        173.91        194.55        65.09 o                         
 -14   0  12        227.38        240.26        70.48 o                         
 -13   0  12       1878.58       2162.49       201.29 o                         
 -12   0  12         12.20         37.78        41.35 o                         
 -11   0  12       1467.55       1857.02       177.74 o                         
 -10   0  12         69.62         75.27        47.50 o                         
  -9   0  12        372.68        415.82        82.27 o                         
  -8   0  12         26.60         35.06        32.42 o                         
  -7   0  12       1385.79       1423.13       142.60 o                         
  -6   0  12        629.85        631.00        94.43 o                         
  -5   0  12       1171.97        950.46       112.90 o                         
  -4   0  12        731.26        680.53        95.93 o                         
  -3   0  12        428.77        386.94        75.10 o                         
  -2   0  12       1002.78        987.27       111.43 o                         
  -1   0  12       3460.65       3432.56       202.26 o                         
   0   0  12          5.44          6.77        27.26 o                         
   1   0  12       1206.69       1390.51       131.01 o                         
   2   0  12        611.52        427.95        74.50 o                         
   3   0  12        440.09        485.36        81.96 o                         
   4   0  12         80.43         31.48        33.47 o                         
   5   0  12        302.45        429.08        76.26 o                         
   6   0  12        292.84        319.04        66.85 o                         
   7   0  12        274.63        228.24        58.72 o                         
   8   0  12         78.59         31.06        31.20 o                         
 -14   1  12        288.88        344.63        59.82 o                         
 -13   1  12        133.98        180.97        45.17 o                         
 -12   1  12        255.03        291.32        52.23 o                         
 -11   1  12        384.12        295.60        53.17 o                         
 -10   1  12        248.37        297.89        56.66 o                         
  -9   1  12         48.50         50.38        27.47 o                         
  -8   1  12         46.97         91.29        29.46 o                         
  -7   1  12        605.51        632.93        76.05 o                         
  -6   1  12       2605.94       2772.68       137.93 o                         
  -5   1  12        587.42        508.28        60.55 o                         
  -4   1  12         39.08         47.37        24.17 o                         
  -3   1  12        160.14        166.68        37.48 o                         
  -2   1  12       1222.64       1187.26        86.05 o                         
  -1   1  12        669.13        683.46        65.83 o                         
   0   1  12        272.43        285.64        66.51 o                         
   1   1  12         13.45          8.65        20.42 o                         
   2   1  12       1096.40       1105.20        83.32 o                         
   3   1  12         16.26         19.36        16.79 o                         
   4   1  12        104.01        102.20        28.44 o                         
   5   1  12         67.76        101.56        29.56 o                         
   6   1  12        475.90        596.06        64.60 o                         
   7   1  12         42.18         54.52        24.60 o                         
   8   1  12        245.76        266.42        43.60 o                         
 -13   2  12        148.49        133.86        43.17 o                         
 -12   2  12          8.92        107.10        42.35 o                         
 -11   2  12        515.13        693.20        78.73 o                         
 -10   2  12        173.63        182.38        42.33 o                         
  -9   2  12        636.67        631.08        70.77 o                         
  -8   2  12        320.90        418.58        58.84 o                         
  -7   2  12         95.74        120.82        33.70 o                         
  -6   2  12        197.12        147.55        35.54 o                         
  -5   2  12         70.20         72.55        25.90 o                         
  -4   2  12        457.34        405.97        86.56 o                         
  -3   2  12         73.56         76.77        25.48 o                         
  -2   2  12        466.66        461.03        55.74 o                         
  -1   2  12        532.80        511.96        58.27 o                         
   0   2  12        135.62        115.91        29.85 o                         
   1   2  12        309.84        284.65        44.40 o                         
   2   2  12        870.47        905.65        82.62 o                         
   3   2  12        146.30        174.67        26.93 o                         
   4   2  12         44.47         26.19        19.90 o                         
   5   2  12        465.79        477.03        55.53 o                         
   6   2  12         53.85         78.71        43.29 o                         
   7   2  12        132.66        117.20        31.97 o                         
   8   2  12         36.50         -6.63        35.57 o                         
 -12   3  12         90.80         82.68        32.82 o                         
 -11   3  12          0.42        -32.04        32.04 o                         
 -10   3  12         16.94         -4.97        19.75 o                         
  -9   3  12         87.30        113.86        34.70 o                         
  -8   3  12        269.82        272.64        48.66 o                         
  -7   3  12         29.84         15.88        18.84 o                         
  -6   3  12        184.73        231.08        43.70 o                         
  -5   3  12         93.77        114.96        33.39 o                         
  -4   3  12          2.61         -1.74        18.74 o                         
  -3   3  12         30.87         49.96        29.10 o                         
  -2   3  12        521.07        495.41        59.02 o                         
  -1   3  12          0.97        -16.44        22.01 o                         
   0   3  12        113.58         77.73        46.73 o                         
   1   3  12         32.43          0.80        16.00 o                         
   2   3  12        151.30        138.46        24.34 o                         
   3   3  12        137.39        202.86        38.91 o                         
   4   3  12         10.59         37.92        18.91 o                         
   5   3  12         47.75         30.20        21.74 o                         
   6   3  12         81.56        244.68        73.99 o                         
   7   3  12        197.28         96.44        56.99 o                         
 -11   4  12          3.79         -5.11        23.27 o                         
 -10   4  12        285.80        275.46        49.79 o                         
  -9   4  12        179.92        143.87        39.73 o                         
  -8   4  12         32.29          9.72        19.93 o                         
  -7   4  12        401.85        384.37        54.95 o                         
  -6   4  12         18.06        -19.72        20.06 o                         
  -5   4  12        343.73        379.17        53.98 o                         
  -4   4  12         52.69         38.27        23.06 o                         
  -3   4  12        157.76        124.32        32.44 o                         
  -2   4  12         25.28         42.43        20.69 o                         
  -1   4  12         11.47         20.74        29.29 o                         
   0   4  12          0.31         40.30        20.99 o                         
   1   4  12          2.83        -15.31        19.25 o                         
   2   4  12        126.18        146.26        26.07 o                         
   3   4  12          0.18        -24.22        38.98 o                         
   4   4  12         19.75         31.46        33.16 o                         
   5   4  12          1.67         23.75        43.73 o                         
  -9   5  12          2.87         23.68        24.03 o                         
  -8   5  12          1.14         -4.00        40.51 o                         
  -7   5  12         37.76         53.63        29.38 o                         
  -6   5  12         51.17        123.67        86.42 o                         
  -5   5  12          0.16        -36.84        40.75 o                         
  -4   5  12          1.14         12.49        21.40 o                         
  -3   5  12          5.65          3.67        25.11 o                         
  -2   5  12         25.87         53.36        24.50 o                         
  -1   5  12          0.17         14.51        24.81 o                         
   0   5  12          1.60         67.53        37.78 o                         
   1   5  12         72.84         36.27        33.18 o                         
   2   5  12         49.16         52.26        44.01 o                         
   3   5  12         39.76         42.48        38.48 o                         
  -4   6  12         77.52         67.70        27.81 o                         
  -3   6  12         25.66         63.46        24.93 o                         
  -2   6  12          0.80         39.53        45.12 o                         
  -1   6  12         80.04        128.01        56.68 o                         
 -13   1  13         10.48          5.25        24.67 o                         
 -12   1  13          7.63         18.95        28.32 o                         
 -11   1  13        114.11        138.96        42.85 o                         
 -10   1  13         58.96         52.39        27.46 o                         
  -9   1  13          1.25         -2.69        22.51 o                         
  -8   1  13         48.57         51.36        25.01 o                         
  -7   1  13          3.79         16.89        27.60 o                         
  -6   1  13        761.31        648.74        71.38 o                         
  -5   1  13         79.28         84.00        27.95 o                         
  -4   1  13        226.55        228.75        42.89 o                         
  -3   1  13        429.08        388.58        54.21 o                         
  -2   1  13         18.79         52.69        26.18 o                         
  -1   1  13          1.63         20.31        18.80 o                         
   0   1  13        253.48        261.38        43.98 o                         
   1   1  13         27.19         81.10        36.54 o                         
   2   1  13        424.95        447.96        57.45 o                         
   3   1  13         58.51         35.09        19.34 o                         
   4   1  13        431.04        453.96        57.65 o                         
   5   1  13        258.83        229.23        82.41 o                         
   6   1  13         96.76         53.88        35.00 o                         
   7   1  13        161.58        121.05        33.66 o                         
 -12   2  13         48.36         36.51        39.82 o                         
 -11   2  13        133.20         80.72        34.83 o                         
 -10   2  13         99.32        110.74        36.74 o                         
  -9   2  13        106.32        132.94        55.97 o                         
  -8   2  13       1030.96        969.25        89.01 o                         
  -7   2  13          0.64          6.13        20.13 o                         
  -6   2  13        362.63        456.99       123.01 o                         
  -5   2  13         79.30         92.60        31.24 o                         
  -4   2  13        122.50        115.15        41.25 o                         
  -3   2  13         12.73        -11.10        20.40 o                         
  -2   2  13        717.40        780.37        76.25 o                         
  -1   2  13         44.92        108.61        30.65 o                         
   0   2  13        251.39        275.22        83.68 o                         
   1   2  13         29.87         61.28        26.31 o                         
   2   2  13          1.53        -24.56        24.56 o                         
   3   2  13        307.07        297.90        54.20 o                         
   4   2  13        465.49        410.76        55.74 o                         
   5   2  13         62.86         67.57        27.43 o                         
   6   2  13         13.97         15.48        35.06 o                         
 -11   3  13        215.15        249.12        50.54 o                         
 -10   3  13          0.59         51.58        25.20 o                         
  -9   3  13        544.96        577.70        72.58 o                         
  -8   3  13         19.01        -32.40        83.87 o                         
  -7   3  13       1739.10       1851.40       164.21 o                         
  -6   3  13          8.19         27.74        20.70 o                         
  -5   3  13        456.27        360.97        43.42 o                         
  -4   3  13         60.34         68.66        28.45 o                         
  -3   3  13        581.86        590.35        69.25 o                         
  -2   3  13        124.27        113.07        68.47 o                         
  -1   3  13        617.04        522.03        62.77 o                         
   0   3  13         55.54         53.17        39.09 o                         
   1   3  13        741.90        758.38        74.62 o                         
   2   3  13         11.86          8.77        16.05 o                         
   3   3  13         59.00         91.10        61.31 o                         
   4   3  13        174.64        177.23        52.53 o                         
   5   3  13        179.18        233.63        68.75 o                         
 -10   4  13        359.74        460.54        68.38 o                         
  -9   4  13         25.15         94.66        30.61 o                         
  -8   4  13        680.60        656.21        87.18 o                         
  -7   4  13         94.12        126.73        68.08 o                         
  -6   4  13        296.03        309.21        52.55 o                         
  -5   4  13        548.26        606.55        70.36 o                         
  -4   4  13        564.70        571.18        67.21 o                         
  -3   4  13          7.03          0.64        31.22 o                         
  -2   4  13        807.97        894.88        81.23 o                         
  -1   4  13         83.05         92.84        29.56 o                         
   0   4  13        238.31        304.20        47.02 o                         
   1   4  13        238.41        221.53        31.29 o                         
   2   4  13        183.16        182.35        37.22 o                         
   3   4  13         66.64         63.51        50.27 o                         
   4   4  13        147.74        108.37        58.04 o                         
  -7   5  13        348.13        305.84        53.95 o                         
  -6   5  13        333.37        377.72        89.11 o                         
  -5   5  13        239.33        178.45        40.95 o                         
  -4   5  13         67.37        114.61        33.72 o                         
  -3   5  13        467.56        325.26        76.88 o                         
  -2   5  13        228.91        209.04        43.31 o                         
  -1   5  13        208.01        278.40        82.35 o                         
   0   5  13        390.72        552.21       111.74 o                         
   1   5  13        630.50        599.85       117.69 o                         
 -12   0  14        263.06        280.92        77.17 o                         
 -11   0  14        744.52        747.44       123.53 o                         
 -10   0  14         40.12        487.66        98.42 o                         
  -9   0  14       1398.11       1482.10       164.88 o                         
  -8   0  14         13.75          1.73        27.66 o                         
  -7   0  14        443.82        555.59        99.84 o                         
  -6   0  14        351.68        299.66        74.30 o                         
  -5   0  14         97.49        150.31        57.27 o                         
  -4   0  14         50.92         44.24        35.71 o                         
  -3   0  14        397.51        414.32        82.38 o                         
  -2   0  14        812.10        753.31       106.64 o                         
  -1   0  14        103.97        185.76        58.63 o                         
   0   0  14        549.88        428.51        81.67 o                         
   1   0  14        105.72        170.94        56.79 o                         
   2   0  14        542.36        730.66       105.34 o                         
   3   0  14        295.30        298.49        72.01 o                         
   4   0  14        331.60        404.94        83.00 o                         
   5   0  14         27.87         13.29        29.53 o                         
 -12   1  14        444.25        516.40        75.10 o                         
 -11   1  14         98.46        165.45        48.31 o                         
 -10   1  14        294.87        309.15        59.87 o                         
  -9   1  14        401.06        415.61        62.80 o                         
  -8   1  14        579.69        603.07        74.30 o                         
  -7   1  14        423.48        445.07        61.75 o                         
  -6   1  14        201.48        190.69        42.26 o                         
  -5   1  14        490.60        503.32        86.05 o                         
  -4   1  14        250.73        232.29        77.35 o                         
  -3   1  14        194.99        276.21        47.74 o                         
  -2   1  14        134.32        148.99        48.97 o                         
  -1   1  14        493.87        550.97        66.14 o                         
   0   1  14         99.51         77.33        63.99 o                         
   1   1  14        520.08        588.12        68.70 o                         
   2   1  14         73.55         61.14        33.27 o                         
   3   1  14        186.56        148.47        37.92 o                         
   4   1  14          1.18         52.70        20.64 o                         
   5   1  14        392.68        496.83        62.49 o                         
 -11   2  14        169.20        128.56        49.34 o                         
 -10   2  14        135.11        142.71        41.17 o                         
  -9   2  14        614.80        738.05        83.89 o                         
  -8   2  14         71.72        118.30        34.99 o                         
  -7   2  14        104.73        126.69        36.39 o                         
  -6   2  14        766.03        710.43        76.51 o                         
  -5   2  14        136.99        145.48        37.99 o                         
  -4   2  14        309.50        308.47        51.14 o                         
  -3   2  14        462.43        433.23        60.93 o                         
  -2   2  14        824.57        834.80        81.74 o                         
  -1   2  14        180.64        133.06        96.83 o                         
   0   2  14        650.77        698.57       100.22 o                         
   1   2  14        222.70        296.12        51.30 o                         
   2   2  14        788.57        814.67        79.30 o                         
   3   2  14        886.71        826.96        80.05 o                         
   4   2  14         26.81         66.01        39.96 o                         
   5   2  14         19.77         36.55        20.67 o                         
 -10   3  14          3.25        -37.12        49.04 o                         
  -9   3  14        208.05        223.61        48.75 o                         
  -8   3  14         30.18         -5.23        22.66 o                         
  -7   3  14        303.62        391.84        98.15 o                         
  -6   3  14        339.86        343.66        55.30 o                         
  -5   3  14         53.56         29.06        72.12 o                         
  -4   3  14         50.90         99.98        34.51 o                         
  -3   3  14         34.63         40.78        59.13 o                         
  -2   3  14        116.34        157.66        71.27 o                         
  -1   3  14        120.73         87.03        29.00 o                         
   0   3  14        340.20        286.00        78.77 o                         
   1   3  14         33.68         26.18        23.50 o                         
   2   3  14         31.77         25.29        24.16 o                         
   3   3  14        142.71         60.87        43.74 o                         
   4   3  14         72.68        -25.87        34.04 o                         
  -8   4  14          1.96         -9.19        58.07 o                         
  -7   4  14         12.26        -26.92        33.38 o                         
  -6   4  14         30.65         52.19        37.17 o                         
  -5   4  14         88.62         83.45        29.58 o                         
  -4   4  14         11.44          9.94        52.51 o                         
  -3   4  14         18.17         16.41        24.68 o                         
  -2   4  14         63.05        -21.14        43.98 o                         
  -1   4  14        267.55        299.23        74.59 o                         
   0   4  14        260.46        181.23        39.68 o                         
   1   4  14         56.87         33.38        22.50 o                         
   2   4  14          2.37         -8.05        27.69 o                         
 -10   1  15         40.39         28.15        26.75 o                         
  -9   1  15         22.47         25.00        46.48 o                         
  -8   1  15        234.20        226.77        50.07 o                         
  -7   1  15         85.42        120.90        40.77 o                         
  -6   1  15          5.70         -3.31        22.34 o                         
  -5   1  15         77.25         57.65        29.79 o                         
  -4   1  15          4.87         17.98        21.06 o                         
  -3   1  15         46.21         68.17        31.19 o                         
  -2   1  15         46.71         21.13        38.09 o                         
  -1   1  15        234.30        186.19        44.48 o                         
   0   1  15         22.01        -55.64        57.03 o                         
   1   1  15         19.66          3.92        24.62 o                         
   2   1  15          2.00         38.24        26.49 o                         
   3   1  15         18.31         27.68        24.89 o                         
 -10   2  15         47.09         51.07        30.72 o                         
  -9   2  15        131.85        119.87        39.82 o                         
  -8   2  15          4.93         32.90        30.74 o                         
  -7   2  15        763.24        723.04        85.85 o                         
  -6   2  15        264.33        259.38        51.60 o                         
  -5   2  15         26.28         44.71        25.49 o                         
  -4   2  15        205.52        227.10        90.43 o                         
  -3   2  15         99.50         23.57        39.58 o                         
  -2   2  15         84.17        131.10        34.43 o                         
  -1   2  15         43.17         37.99        29.93 o                         
   0   2  15         92.94         98.18        34.28 o                         
   1   2  15         32.78         32.58        23.70 o                         
   2   2  15          7.95         93.33        39.42 o                         
   3   2  15        104.10        150.01        39.73 o                         
  -8   3  15        190.46        259.85        52.10 o                         
  -7   3  15          1.03          3.43        38.60 o                         
  -6   3  15        101.27        104.71        33.37 o                         
  -5   3  15          1.81        -10.91        22.30 o                         
  -4   3  15        436.33        417.31        68.64 o                         
  -3   3  15         42.07         56.52        58.36 o                         
  -2   3  15        860.01        906.91        90.27 o                         
  -1   3  15        643.93        530.92       102.90 o                         
   0   3  15         96.79        111.15        32.31 o                         
   1   3  15        183.23        189.37        44.02 o                         
  -4   4  15        167.43        115.23        43.25 o                         
  -3   4  15         49.57         51.42        29.62 o                         
  -9   0  16        471.55        474.76       102.13 o                         
  -8   0  16        153.85        218.15        74.84 o                         
  -7   0  16         21.33        -44.27        44.27 o                         
  -6   0  16       1193.38       1547.90       175.08 o                         
  -5   0  16        426.29        511.75       101.00 o                         
  -4   0  16        938.32       1117.80       145.55 o                         
  -3   0  16        621.56        558.93       103.49 o                         
  -2   0  16        156.81        114.97        50.56 o                         
  -1   0  16         38.82        153.46        61.86 o                         
   0   0  16       1027.57       1011.33       135.97 o                         
   1   0  16         22.27         43.30        45.26 o                         
  -8   1  16        549.05        369.62        80.45 o                         
  -7   1  16         12.30          3.68        43.61 o                         
  -6   1  16         89.09         37.78       124.11 o                         
  -5   1  16        199.52        226.80        61.33 o                         
  -4   1  16         64.13         85.91        36.02 o                         
  -3   1  16        211.08        249.45        68.54 o                         
  -2   1  16          6.25         97.26        36.57 o                         
  -1   1  16        543.58        601.04        75.32 o                         
   0   1  16         35.98         -7.76        21.04 o                         
   1   1  16        221.96        224.58        48.79 o                         
  -7   2  16        134.17        110.32        49.90 o                         
  -6   2  16         39.10         69.69        88.96 o                         
  -5   2  16        143.56        179.10        43.55 o                         
  -4   2  16         26.23         33.52        27.03 o                         
  -3   2  16         24.12         59.39        30.10 o                         
  -2   2  16        160.57        173.56        41.16 o                         
  -1   2  16        115.56        118.25        34.53 o                         
   0   2  16        179.37        187.22        44.44 o                         
                                                                                
